# Supplementary material for: Intronic RNAs constitute the major fraction of the non-coding RNA in mammalian cells
Source: BMC Genomics. 2012 Sep 24;13:504. doi: 10.1186/1471-2164-13-504 (PMC3507791; doi:10.1186/1471-2164-13-504)
Supplement: Additional file 2 — Table S1. Correlation of specified introns of Prkca and Slc24a3 with their corresponding exons. [file 1471-2164-13-504-S2.xls]

## Sheet: Table_S1
Supplementary_table_S1
	Prkca UCSC Genes transcript Id uc011ygr.1 Intron #2
TimePoint	Animal #	Intron_Chromosome	Intron_start	Intron_end	Density_intron	Density_exons		Avg_Density_intron	Avg_Density_exons		Spearman_rank_correlation = -0.0936	T-test_Intron	T_test_exon			STDEV_Intron	STDEV_exon		CV_Intron	CV_exon				AVG_CV_Intron	AVG_CV_exon
0hr	1	chr11	108053527	108201959	13.5914	52.6554		20.2973	39.7551							4.32606	7.59496		0.213134	0.191043				0.188518	0.173121
0hr	2	chr11	108053527	108201959	21.3803	28.7633
0hr	3	chr11	108053527	108201959	22.6554	44.8048
0hr	4	chr11	108053527	108201959	20.7784	36.6097
0hr	5	chr11	108053527	108201959	24.9013	35.204
0hr	6	chr11	108053527	108201959	23.7175	41.2391
0hr	7	chr11	108053527	108201959	15.0571	39.0098
3hr	1	chr11	108053527	108201959	9.21211	62.1915		11.7796	44.6267			0.000619768	0.159488			2.30727	9.7569		0.19587	0.218634
3hr	2	chr11	108053527	108201959	12.0343	45.2045
3hr	3	chr11	108053527	108201959	12.053	35.6827
3hr	4	chr11	108053527	108201959	8.51691	32.3537
3hr	5	chr11	108053527	108201959	15.4074	44.9304
3hr	6	chr11	108053527	108201959	12.5874	49.7385
3hr	7	chr11	108053527	108201959	12.6462	42.2854
6hr	1	chr11	108053527	108201959	21.0772	43.5366		20.5374	36.5756			0.451936	0.206017			2.75882	6.32993		0.134331	0.173064
6hr	2	chr11	108053527	108201959	21.8623	37.5111
6hr	3	chr11	108053527	108201959	20.9393	30.3035
6hr	4	chr11	108053527	108201959	14.7954	30.6007
6hr	5	chr11	108053527	108201959	22.4296	46.2725
6hr	6	chr11	108053527	108201959	23.0104	35.8663
6hr	7	chr11	108053527	108201959	19.6478	31.9381
12hr	1	chr11	108053527	108201959	11.6471	43.3699		14.5033	35.6196			0.00984171	0.121357			3.67618	4.43117		0.253471	0.124402
12hr	2	chr11	108053527	108201959	11.5057	33.7492
12hr	3	chr11	108053527	108201959	15.0571	35.0857
12hr	4	chr11	108053527	108201959	9.35161	29.3732
12hr	5	chr11	108053527	108201959	17.5904	33.1305
12hr	6	chr11	108053527	108201959	17.7142	36.0889
12hr	7	chr11	108053527	108201959	18.6573	38.5398
24hr	1	chr11	108053527	108201959	11.6829	53.9114		12.2215	40.6197			0.000905507	0.417558			1.8915	7.61142		0.154768	0.187383
24hr	2	chr11	108053527	108201959	10.6451	37.3883
24hr	3	chr11	108053527	108201959	12.0459	42.0766
24hr	4	chr11	108053527	108201959	9.77261	28.8045
24hr	5	chr11	108053527	108201959	14.9497	43.7822
24hr	6	chr11	108053527	108201959	11.9624	40.7148
24hr	7	chr11	108053527	108201959	14.4916	37.66
48hr	1	chr11	108053527	108201959	12.6765	56.5843		14.7296	43.152			0.00789626	0.189363			2.64449	6.22241		0.179535	0.144198
48hr	2	chr11	108053527	108201959	15.7714	39.2923
48hr	3	chr11	108053527	108201959	16.6365	39.9186
48hr	4	chr11	108053527	108201959	11.1558	41.0271
48hr	5	chr11	108053527	108201959	18.9894	44.8803
48hr	6	chr11	108053527	108201959	13.2853	41.0086
48hr	7	chr11	108053527	108201959	14.5926	39.3526
	Slc24a3 UCSC Genes transcript Id uc008mrq.1 Intron #2
TimePoint	Animal #	Intron_Chromosome	Intron_start	Intron_end	Density_intron	Density_exons		Avg_Density_intron	Avg_Density_exons		Spearman_rank_correlation = 0.0785	T-test_Intron	T_test_exon			STDEV_Intron	STDEV_exon		CV_Intron	CV_exon				AVG_CV_Intron	AVG_CV_exon
0hr	1	chr2	145070826	145274241	3.94803	22.2893		4.89317	18.5539							0.807137	3.1392		0.164952	0.169194				0.138171	0.206826
0hr	2	chr2	145070826	145274241	5.1123	14.9894
0hr	3	chr2	145070826	145274241	5.51609	13.93
0hr	4	chr2	145070826	145274241	4.48254	20.0317
0hr	5	chr2	145070826	145274241	3.88651	20.9283
0hr	6	chr2	145070826	145274241	6.00102	20.0963
0hr	7	chr2	145070826	145274241	5.3057	17.6121
3hr	1	chr2	145070826	145274241	2.08729	22.6808		2.44137	20.8464			3.7432e-05	0.0915083			0.332817	2.92506		0.136324	0.140315
3hr	2	chr2	145070826	145274241	3.14505	17.4921
3hr	3	chr2	145070826	145274241	2.4579	20.0561
3hr	4	chr2	145070826	145274241	2.32025	16.5355
3hr	5	chr2	145070826	145274241	2.37068	24.4425
3hr	6	chr2	145070826	145274241	2.42107	22.3134
3hr	7	chr2	145070826	145274241	2.28736	22.4041
6hr	1	chr2	145070826	145274241	3.54172	20.2189		4.30154	18.5418			0.0758939	0.496893			0.620468	2.49569		0.144243	0.134598
6hr	2	chr2	145070826	145274241	4.14959	14.9846
6hr	3	chr2	145070826	145274241	4.27393	15.8204
6hr	4	chr2	145070826	145274241	4.42486	17.1203
6hr	5	chr2	145070826	145274241	5.56305	20.4984
6hr	6	chr2	145070826	145274241	4.11688	20.1381
6hr	7	chr2	145070826	145274241	4.04079	21.0119
12hr	1	chr2	145070826	145274241	5.44146	37.5974		5.70587	25.4324			0.051146	0.0394977			0.907062	8.41553		0.15897	0.330898
12hr	2	chr2	145070826	145274241	4.03113	16.3223
12hr	3	chr2	145070826	145274241	6.24903	23.1595
12hr	4	chr2	145070826	145274241	5.29009	15.8249
12hr	5	chr2	145070826	145274241	6.23439	30.7155
12hr	6	chr2	145070826	145274241	5.8518	21.6227
12hr	7	chr2	145070826	145274241	6.84314	32.7843
24hr	1	chr2	145070826	145274241	4.18189	18.9493		4.49443	19.1293			0.143422	0.408924			0.474076	5.60917		0.105481	0.293225
24hr	2	chr2	145070826	145274241	4.12498	19.9416
24hr	3	chr2	145070826	145274241	5.0121	18.5472
24hr	4	chr2	145070826	145274241	4.61359	11.9832
24hr	5	chr2	145070826	145274241	3.84503	19.4931
24hr	6	chr2	145070826	145274241	5.13257	14.9491
24hr	7	chr2	145070826	145274241	4.55086	30.0414
48hr	1	chr2	145070826	145274241	4.48928	20.3522		4.26416	20.3986			0.0556019	0.160836			0.50767	3.52334		0.119055	0.172725
48hr	2	chr2	145070826	145274241	4.40121	22.6461
48hr	3	chr2	145070826	145274241	3.94845	15.0963
48hr	4	chr2	145070826	145274241	3.84407	18.2801
48hr	5	chr2	145070826	145274241	4.36822	22.7076
48hr	6	chr2	145070826	145274241	3.63945	18.1619
48hr	7	chr2	145070826	145274241	5.15841	25.5458
