# Supplementary material for: Intronic RNAs constitute the major fraction of the non-coding RNA in mammalian cells
Source: BMC Genomics. 2012 Sep 24;13:504. doi: 10.1186/1471-2164-13-504 (PMC3507791; doi:10.1186/1471-2164-13-504)
Supplement: Additional file 3 — Table S2. Properties of individual mouse introns. [file 1471-2164-13-504-S3.xlsx]

## Sheet: Лист1
Supplementary Table S2.
Empty cells mean that a particular intronic interval was not used in that particular analysis.
Chr	Start	End	Locus	Transcript	1. Exonic correlation	2. Intronic correlation	3. Intronic density/Min Intronic Density per transcript	4. Intron/Exon Density Ratio	5. CV of intron/CV of exon	6. DE in any timepoint	sense / (sense+antisense) ratio
chr1	3207050	3411782	3830406C13Rik	uc007sfo.1, uc007sfp.1, uc007sfq.1, uc007sfr.1						1	0.83816
chr1	3411983	3638391	Usp9x	uc009srg.1, uc009srh.1, uc009sri.1						1	0.86575
chr1	4350396	4399250	D6Wsu116e	uc009djs.2, uc009djt.1, uc009dju.1						1	0.86253
chr1	4482750	4483180	Cdh11	uc009mzu.1				1.01744	0.518641		0.85326
chr1	4483817	4483852	Tanc1	uc008jtj.1, uc012bvr.1, uc008jtk.1				1.97071			0.75
chr1	4483945	4485216	Brf1	uc007pfn.1				1.52985	0.44087		0.89808
chr1	4486024	4486371	Tsg101	uc009gzq.1				1.92981			0.80388
chr1	4767730	4772648	Htt	uc008xdc.2					0.430916	1	0.86517
chr1	4774187	4775653	Ttll3	uc009dfv.2, uc009dfx.2					0.775137		0.84958
chr1	4798064	4798535	Fbxo33	uc007nqk.2	-0.372531						0.89947
chr1	4798568	4818664	Rrp9	uc009rkb.1	-0.539259				0.89236		0.89846
chr1	4818731	4820348	Inppl1	uc009ipf.2, uc009ipg.2, uc009iph.2, uc009ipi.1	-0.234098						0.86867
chr1	4820397	4822391	Mtch1	uc008bst.1, uc008bsu.1	-0.193582				0.65533		0.90511
chr1	4822463	4827081	Orc4, MuORC4	uc008jpq.2, uc008jpp.2, uc008jpr.1, uc008jps.2	-0.192772				0.723146		0.88988
chr1	4827156	4829467	Wdvcf, Gnb1l	uc007yoa.1, uc007yob.1, uc007yod.1, uc007yoe.1, uc012ach.1, uc007yof.1					0.84173		0.92538
chr1	4829570	4831036	Gabpb1	uc008mdy.1					0.878687		0.87542
chr1	4848585	4857550	Znfx1	uc008nzc.1, uc008nzd.1					0.308359		0.90957
chr1	4857614	4868107	Osbpl11	uc007yzy.2					0.245327	1	0.90694
chr1	4868214	4876824	Scarb2	uc008ydm.1					0.282125		0.90117
chr1	4876913	4879537	Sytl2	uc009iha.1, uc009ihb.1, uc009ihc.1, uc012fow.1, uc009ihf.1, uc009ihe.1, uc009ihg.1, uc009ihh.1, uc009ihi.1, uc009ihj.1					0.724694		0.90154
chr1	4879684	4880820	Gata6	uc008ebk.1					0.660648		0.90945
chr1	4880878	4881995	Sf3b2	uc008gcm.2					0.969397		0.88013
chr1	4882151	4883497	Tfdp2	uc009rcf.2, uc009rcc.2, uc009rcd.2, uc009rce.2, uc009rcg.1, uc009rch.2, uc009rci.2, uc009rcj.2					0.517423		0.94133
chr1	4883645	4885014	Hipk2	uc009bkw.2, uc009bkx.2, uc009bky.2, uc009bkz.2					0.665032		0.92507
chr1	4885087	4886436	Kat5	uc008gdy.2, uc008gdz.2, uc008geb.2, uc008gec.2, uc008gea.2					0.823162		0.96673
chr1	5011119	5060090	Far1, AK005686	uc009jhr.1, uc009jho.1, uc009jhp.1, uc009jhq.1, uc009jhs.1						1	0.48493
chr1	5074645	5079089	Mib2	uc008wee.1, uc012dqt.1, uc008wef.1, uc008weg.1, uc012dqu.1, uc008weh.1					0.489399		0.85032
chr1	5079193	5083443	Srrm1	uc008vge.2, uc012dmz.1					0.242824	1	0.91143
chr1	5083534	5085695	Dfna5	uc012elu.1					0.687522		0.93422
chr1	5085810	5088109	Bag3	uc009jzb.2					0.431433		0.92207
chr1	5091205	5107470	Dock4, mKIAA0716	uc007nle.1, uc007nlf.1, uc007nlg.1, uc007nlh.1, uc007nlk.2					0.181196		0.9187
chr1	5107569	5114357	Gli3	uc007pnq.1, uc007pnr.1, uc007pns.1					0.28361	1	0.91764
chr1	5114551	5123164	Pikfyve	uc007bhs.1, uc007bht.1	-0.0760878				0.308578	1	0.87103
chr1	5123344	5125892	Tbc1d8	uc007atg.2					0.694248		0.91275
chr1	5126019	5133830	Lrrc16a	uc007pvn.1, uc007pvl.1, uc007pvm.1, uc011yxk.1	-0.14626				0.247937	1	0.94091
chr1	5133933	5140028	mKIAA1506, Mll3	uc008wsv.1, uc008wsw.1					0.400185		0.92555
chr1	5140143	5152185	Tbrg1	uc009ovh.1	-0.128596				0.488824	1	0.87923
chr1	6205039	6218020	Spna2	uc008jar.1, uc012btk.1, uc008jas.1	-0.000243092				0.359182	1	0.89085
chr1	6218131	6220039	Pprc1, mKIAA0595	uc008hsf.1, uc008hsb.1, uc008hsc.1, uc008hsd.1, uc008hse.1	-0.0412446						0.86094
chr1	6220155	6224041	Tnfrsf1b	uc008vrt.1					0.500813		0.87366
chr1	6224481	6228342	BC035044	uc009eet.1	-0.312373				0.510763	1	0.92277
chr1	6228546	6230032	Ric8b	uc007gkx.1, uc007gky.1					0.713965		0.93764
chr1	6234357	6234875	Zfp236	uc008fub.2, uc012bfo.1, uc012bfp.1					0.831932		0.93756
chr1	6235426	6235505	0610007L01Rik	uc008zuh.1, uc008zui.2				1.04378			0.90244
chr1	6235588	6235678	Gapvd1	uc008jiq.1, uc012bug.1				1.26859			0.9
chr1	6235741	6237786	Tceb1	uc007ajv.1, uc007ajw.1					0.340708		0.92732
chr1	6238274	6238356	Ints8	uc008rzg.2, uc008rzh.2		-0.345434		1.12004			0.98039
chr1	6240249	6251010	Dock7	uc008tuo.1, uc008tup.1, uc008tuq.1					0.239989	1	0.90726
chr1	6251177	6252914	Eln	uc008zwv.1					0.675281		0.93377
chr1	6253024	6253104	Ppp1r12b	uc007csm.1, uc007csn.1				1.60082			0.84524
chr1	6253346	6254622	Llgl2	uc007mit.1, uc011yhq.1					0.544168		0.85628
chr1	6255703	6258778	Mettl8	uc008jzw.2, uc008jzx.2, uc012bwx.1, uc008jzy.2, uc012bwy.1					0.387595	1	0.92284
chr1	6258838	6260758	Iqgap3	uc008pty.1	-0.158901	-0.356778			0.763476		0.94232
chr1	6260909	6262781	Nup214	uc008jeh.1					0.536439		0.93195
chr1	6262853	6264278	Plekhb2	uc007apk.1, uc007apl.1		-0.356778					0.84873
chr1	6349596	6378653	Tle2	uc007gio.1, uc007gip.1, uc007giq.1, uc007gir.1, uc007gis.1					0.192153	1	0.89676
chr1	6379602	6381120	Glg1	uc009nma.1					0.328514		0.92117
chr1	6477823	6720131	AK076845, Slc16a7	uc007hgy.1, uc007hgz.1, uc007hha.1						1	0.81784
chr1	7079298	7110274	Atp13a2	uc012dnx.1, uc008vnn.2, uc008vno.2	-0.210437				0.269307	1	0.88015
chr1	7110697	7137717	Bend7	uc008iey.2, uc008iez.2, uc008ifa.2					0.366924	1	0.91437
chr1	7137821	7150165	Nckap1	uc008khm.1, uc008khn.1, uc012byb.1					0.331222	1	0.92184
chr1	7153453	7159595	Limch1	uc008xph.1, uc008xpj.1, uc008xpl.1					0.352459	1	0.90122
chr1	8672111	8772843	Eml1	uc011yrt.1, uc007ozq.1, uc007ozr.1, uc007ozs.1, uc007ozt.1					0.380374		0.98476
chr1	8772979	8793997	1300001I01Rik	uc007kca.1, uc011xyx.1						1	0.57292
chr1	9193342	9239399	Psmb3	uc007lep.1						1	0.2273
chr1	9538233	9539987	Zfp870	uc008bxp.2					0.936652		0.54619
chr1	9540026	9541797	Nfatc1	uc012bfk.1, uc012bfl.1, uc012bfm.1, uc008fte.2, uc008ftf.2, uc008ftg.2					0.880054		0.58015
chr1	9543554	9543703	Dom3z	uc008cdr.2, uc012aqo.1				1.1099			0.576
chr1	9543901	9545618	Casd1	uc009avo.1					0.650548	1	0.51193
chr1	9545697	9547080	Mkrn1	uc009blq.1, uc009blr.1					0.880553		0.25298
chr1	9547187	9548213	Lhb	uc009gvb.1					0.59443		0.27725
chr1	9548367	9550189	1700025K23Rik	uc007evs.1, uc007evr.1					0.820992		0.30602
chr1	9550289	9550913	Gprasp1, Armcx5	uc009uhk.1, uc009uhl.2, uc009uhm.1, uc009uhn.1, uc009uho.1, uc009uhp.1, uc009uhq.1					0.595014		0.23545
chr1	9553669	9553877	Smo	uc009bef.2	-0.124397			1.11058			0.56329
chr1	9553975	9556861	Atg4c	uc008tuu.1, uc012dhi.1					0.244139		0.65996
chr1	9557020	9566271	Tal1	uc008uek.1, uc008uel.1, uc008uem.1	-0.0642574				0.710744		0.67303
chr1	9568050	9570300	Scnn1g	uc009jnv.1	-0.147881				0.775504		0.80422
chr1	9570755	9591103	Ttc17	uc008lgu.1	-0.0937525				0.669894	1	0.90211
chr1	9591732	9597054	Pomgnt1	uc008ugh.2, uc008ugi.2, uc008ugj.1	-0.419172				0.570779		0.90705
chr1	9597111	9603392	Ipo11	uc007rtx.1, uc007rtw.1	-0.329228				0.704966	1	0.89781
chr1	9603556	9609630	Fbxl20	uc007lfm.1, uc009vah.1, uc007lfn.1	-0.0478891				0.394285	1	0.88328
chr1	9609979	9611035	Sos1	uc008drg.1, uc008drh.1	-0.155504				0.772933		0.921
chr1	9611164	9612673	Huwe1	uc009upn.1, uc009upq.1, uc009upr.1					0.529544		0.90595
chr1	9612766	9614793	Thbs1	uc008lrq.1, uc008lrr.1					0.624094		0.8656
chr1	9617224	9621141	Sorl1	uc009pap.1					0.446491		0.80677
chr1	9715432	#VALUE!	2012-03-06	uc007vkh.1					0.568456		0.91047
chr1	9788328	9817093	Esco1, mKIAA1911	uc008eav.1, uc008eau.2, uc008eaw.1, uc008eax.1, uc008eay.1					0.306193	1	0.88594
chr1	9817201	9838361	Polr2a	uc007jrj.1, uc007jrk.1					0.437373		0.88507
chr1	9838630	9855211	Tmem81	uc007coz.2						1	0.89596
chr1	9855430	9858463	Sucla2	uc007upx.1, uc007upy.1					0.65807		0.86238
chr1	9858770	9861710	Itpr1	uc009ddh.2, uc009ddi.1					0.289455		0.89602
chr1	9862415	9867246	dystrophin, Dmd	uc009trg.1, uc009trh.2, uc009tri.2					0.703352	1	0.88605
chr1	9867335	9869106	Cald1	uc009bhi.1, uc009bhk.1					0.606807		0.87644
chr1	9871973	9874487	Prdx4	uc009uru.1					0.821271		0.8034
chr1	9876224	9878950	Tbc1d22a	uc007xea.1					0.767312	1	0.87294
chr1	9879107	9881441	Slc30a5	uc007rrq.1, uc007rrr.1, uc011zec.1						1	0.93686
chr1	9881532	9888800	Mbd1	uc008fpj.2, uc008fpk.1, uc012bex.1					0.551209	1	0.8911
chr1	9932237	9932403	Slc4a1ap	uc008wyq.1					0.548573		0.84892
chr1	9932473	9932550	2310021P13Rik	uc007sko.1, uc007skr.2, uc007skp.1				1.01299			0.92308
chr1	9932625	9932690	Hcfc1	uc009tnl.1, uc009tnm.1	-0.121627		575.146	185.436	0.799368		0.9993
chr1	9932799	9934100	Arhgap15	uc008jou.1, uc008jov.1, uc008jow.1, uc008jox.1					0.383478		0.8642
chr1	10015145	10017183	Rps15	uc007gcn.2					0.459162		0.84525
chr1	10017333	10020679	Stxbp3a	uc008qzr.3, uc012cwf.1, uc008qzs.1					0.667683		0.91269
chr1	10020792	10021000	Adsl	uc007wvz.1	-0.0536048						0.88444
chr1	10025245	10027750	Patl1	uc008gth.2, uc008gti.2					0.602707		0.92092
chr1	10028426	10029853	Utp14b, Acsl3	uc007bqn.2, uc007bqo.2, uc007bqp.2, uc011wnu.1, uc011wnv.1	-0.00202577						0.86614
chr1	10029969	10032921	Vwf	uc009dus.1	-0.116117						0.87793
chr1	10033202	10035156	Atxn3	uc011yql.1, uc007otv.2, uc007otw.2	-0.00461894						0.94044
chr1	10035266	10036573	TCR-alpha chain, Gm13892, Tcrd-V1, M26425	uc007tsv.1, uc007tsl.1, uc007tsk.1, uc007ttq.1, uc007ttr.1, uc007tts.1, uc007ttu.1						1	0.90419
chr1	10036637	10037504	AK077405	uc008nzz.1					0.34779	1	0.90315
chr1	10037608	10038973	Morc3	uc008aaa.2	-0.0499959				0.310803		0.87763
chr1	10039092	10048800	Ewsr1	uc007hvw.1, uc007hvx.1, uc007hvy.1, uc007hvz.1, uc007hwa.1	-0.442995				0.359116		0.87465
chr1	10050541	10054413	mKIAA1252, Sgpl1	uc007ffl.1, uc007ffk.2, uc011xep.1				1.06356	0.43506		0.83725
chr1	10054495	10055403	Huwe1	uc009upj.1, uc009upk.1, uc009upl.1, uc009upm.1, uc009upn.1, uc009upp.1, uc009upq.1	-0.131837						0.93584
chr1	10055503	10056506	Zfp516	uc008fuf.2, uc008fug.2	-0.0417308			1.17193			0.89373
chr1	10058058	10064940	Prkdc	uc007yht.1	-0.0893769			1.23021	0.317125		0.9199
chr1	10065028	10067252	Macf1	uc008upr.2, uc008upl.2	-0.215623				0.520153		0.87733
chr1	10067324	10072333	Atp8a1	uc008xqa.1, uc008xqb.1, uc008xqc.1					0.431455		0.85828
chr1	10072428	10073581	Zbtb16	uc009pil.1, uc009pim.1					0.824875		0.88792
chr1	10073640	10075827	Tacc1	uc009lfs.1, uc009lft.1	-0.157443				0.407051		0.93192
chr1	10076034	10078131	Herc6	uc009ccg.1, uc009cci.2, uc009ccj.2, uc009cck.1					0.940203	1	0.90514
chr1	10080399	10085946	Dpp3	uc008gbo.2	-0.232477				0.665316	1	0.66781
chr1	10086095	10094292	Vps53	uc011xzq.1, uc007kfa.1	-0.158577				0.627663		0.87001
chr1	10098563	10102473	Ubap2l	uc008qal.2, uc008qam.2, uc008qan.2, uc008qap.2, uc008qao.2, uc008qaq.2, uc008qas.2, uc008qat.2, uc008qau.2, uc008qav.2, uc008qar.1, uc008qaw.1						1	0.89016
chr1	10103104	10103683	Ift80	uc008plx.2	-0.0349299						0.84038
chr1	10106166	10106694	Tnrc6b	uc007wvt.1, uc007wvv.2, uc011zwi.1, uc007wvw.1	-0.165705						0.92271
chr1	10116561	10117503	1700081L11Rik	uc007lwj.1, uc007lwk.1, uc007lwm.1, uc007lwn.1	-0.0515376						0.89655
chr1	10117645	10120066	Dhx40	uc007ktc.1	-0.383418						0.77758
chr1	10120114	10122534	Fgr	uc012dmj.1	-0.0595576					1	0.54292
chr1	10122599	10123244	Foxj3	uc008umq.1, uc008umr.1, uc008ums.1, uc008umt.1, uc008umu.1						1	0.52813
chr1	10123355	10124172	Stxbp5	uc007eja.1, uc007eiz.2	-0.0598817				0.799179		0.4878
chr1	10129078	10130547	Pum1	uc008uzk.2, uc008uzl.2, uc008uzm.2, uc008uzn.2, uc008uzo.2, uc008uzp.2, uc008uzq.2		-0.308484					0.89177
chr1	10130666	10131639	Myo9b	uc009mci.1, uc009mcj.2, uc009mck.1, uc009mcl.2, uc012gfp.1		-0.458715					0.90873
chr1	10131779	10132656	Arhgef11	uc008psl.1, uc008psm.1, uc008psn.1, uc012cri.1, uc008pso.1	-0.152095	-0.327769					0.94774
chr1	10132826	10134798	Spna2	uc008jar.1, uc012btk.1, uc008jas.1, uc008jat.1					0.889515	1	0.83794
chr1	10134939	10137483	AK020898, Ube4b	uc008vwf.1, uc012dpr.1					0.556522		0.90203
chr1	10137617	10141881	Agk	uc009bmm.2, uc009bmn.2	-0.282878	-0.422575			0.757318	1	0.93842
chr1	10141955	10143466	Macf1	uc008upr.2, uc008upl.2, uc008upq.1					0.875171		0.94176
chr1	10143824	10144361	Atp2b1	uc007gxf.2	-0.0597196						0.88796
chr1	10144492	10146479	Neurl1a	uc008huu.1, uc008huv.2, uc008huw.1			10.7517		0.742055		0.85824
chr1	10149822	10149957	Nfkb2	uc008hst.2, uc008hsu.2, uc008hsv.1, uc008hsx.2, uc008hsy.2, uc008hsz.1, uc008hta.1				1.10297			0.97674
chr1	10150952	10151043	Pard3	uc009nzg.2, uc009nzi.2, uc009nzj.2, uc012gnf.1, uc009nzo.2, uc009nzl.2, uc009nzh.2		-0.482538					0.96667
chr1	10151085	10153777	Sumo1	uc007bdx.1					0.954918		0.95018
chr1	10153869	10162914	Scyl2	uc007gsl.1, uc007gsm.1, uc007gsn.1			12.1095		0.539605	1	0.92265
chr1	10163434	10164147	Flna	uc009tny.1, uc009tnz.1			10.9679				0.95677
chr1	10164277	10169906	Hnrpdl	uc008ygy.1, uc008ygz.1		-0.482538	10.0447		0.718062		0.91836
chr1	10170059	10170950	Pikfyve	uc007bhs.1, uc007bht.1		-0.422575					0.87856
chr1	10171123	10173743	Ndufs4	uc007rxm.2		-0.327769					0.93857
chr1	10174263	10174466	Fbxw11	uc007ijx.1, uc007ijy.1, uc007ijz.1, uc007ika.1	-0.00227208						0.93865
chr1	10174579	10178837	Ptpn14	uc011wyl.1, uc007eas.1, uc007eat.1, uc007eau.1, uc007eav.1, uc011wyk.1			10.1576		0.426431	1	0.87284
chr1	10179417	10179519	Mrps9	uc007ava.2, uc007avb.1	-0.03591						0.89655
chr1	10179760	10184337	Bat1a	uc008chb.2, uc008cha.2, uc008chc.2, uc008chd.2, uc008che.1					0.64618	1	0.94908
chr1	10184573	10188923	Snx7	uc008rdc.2, uc008rdd.2		-0.379791			0.970572	1	0.91728
chr1	10189058	10189809	C430048L16Rik	uc008sal.1, uc008sak.1, uc008sam.1, uc012dap.1		-0.360506					0.87736
chr1	10189986	10194888	Cbx1	uc007lcm.1, uc007lcl.1		-0.384977					0.91246
chr1	10194991	10199505	Plec1, Plec	uc007wjd.2, uc007wiu.2, uc007wiv.2, uc007wjc.2, uc007wiw.2, uc007wix.2, uc007wje.2, uc007wiy.2, uc007wiz.2, uc007wja.2, uc011zuq.1, uc007wjb.2, uc007wjf.1, uc007wjg.1, uc007wjh.1			10.3273		0.91661		0.88841
chr1	10199783	10203124	Brd4	uc008bwa.2, uc008bwb.2, uc008bwc.2					0.823214		0.95148
chr1	10204353	10205917	Ptprm	uc008dka.2, uc008dkb.2			10.9358		0.504914	1	0.94446
chr1	10206641	10222451	Ap2a2	uc009kls.2	-0.234584	-0.458715	11.5524		0.499946	1	0.88712
chr1	10983991	11051406	Plekhh1	uc007nzr.2					0.353057	1	0.89395
chr1	11051479	11055874	Thoc4	uc007mtl.1	-0.131999				0.66623	1	0.86976
chr1	11055998	11058091	Smarca4	uc012gph.1, uc009omd.2, uc009ome.2, uc009omf.1					0.724696		0.89461
chr1	11058197	11070103	Exoc3l	uc009nci.1, uc009ncj.1	-0.226319				0.573303		0.92162
chr1	11070206	11079797	Git2	uc008yzz.1, uc008zaa.1, uc008zab.1, uc008zac.1					0.31402	1	0.90809
chr1	11079960	11088543	Snd1	uc012eiu.1, uc009bct.1					0.45703	1	0.90073
chr1	11088678	11091144	Wtap	uc008als.2, uc008alt.2, uc008alu.2					0.427643		0.90717
chr1	11091249	11097683	BC037034	uc009afe.2, uc009aff.2					0.59517	1	0.89033
chr1	11097834	11100362	Fam126a	uc008wqu.1, uc008wqv.1	-0.107042	-0.300057			0.729663		0.94747
chr1	11100508	11102823	Tmem2	uc008gzd.1, uc008gze.1, uc008gzf.1, uc008gzg.1, uc008gzh.1					0.829283		0.89385
chr1	11102925	11113201	Itgb7	uc012aaa.1					0.400061		0.89238
chr1	11113306	11113894	Ppp1r12c	uc009exq.1					0.623887		0.94864
chr1	11113945	11122418	Nckap5	uc011wqy.1, uc007ckk.1, uc007ckl.1, uc007ckm.1, uc007ckn.1					0.617107		0.91175
chr1	11122495	11126845	Sumf1	uc009ddf.2					0.666777		0.93124
chr1	11126919	11130036	Gigyf1, Gnb2	uc009acn.1, uc009acp.1, uc009acq.1, uc012efa.1					0.726675	1	0.92556
chr1	11130410	11130771	Rabl5	uc009abc.1		-0.300057					0.88609
chr1	11132879	11139890	Inppl1	uc009ipg.2, uc009iph.2, uc009ipi.1					0.360979	1	0.92594
chr1	11140153	11143623	Hck	uc008nhc.2					0.473081		0.90804
chr1	11143761	11146321	Leng1	uc009evm.1					0.757264	1	0.91936
chr1	11146440	11150176	Efhb	uc008czl.1, uc008czm.1					0.603921		0.935
chr1	11150678	11152320	Dennd1c	uc008ddy.1	-0.0825703				0.849666		0.90676
chr1	11152483	11159933	Hunk	uc007zwi.1	-0.0512924	-0.380925			0.436465		0.89191
chr1	11160873	11171935	Lyz2	uc007hda.1, uc007hdb.1					0.599521	1	0.90119
chr1	11172116	11174526	Prkca	uc011ygr.1					0.977116		0.91764
chr1	11176847	11183593	Spata7	uc007oqz.1, uc007ora.1, uc007orb.1, uc011ypw.1					0.627434	1	0.90621
chr1	11183636	11189915	Asap2	uc007ndk.1, uc007ndi.1, uc007ndj.1, uc011ykr.1					0.665734		0.93053
chr1	11190134	11194146	Dhx16	uc008ciw.2, uc012art.1, uc012aru.1					0.821056		0.93566
chr1	11194250	11198592	Tpx2	uc012cgj.1, uc012cgk.1, uc008ngo.2, uc008ngq.2, uc008ngp.2, uc008ngr.2					0.680621		0.90357
chr1	11198737	11221762	Ddb1	uc008gqm.1					0.45992	1	0.91898
chr1	11221878	#VALUE!	2012-09-10	uc007fdm.1, uc007fdn.2					0.36069	1	0.91081
chr1	11254177	11255759	Prkag2	uc008wsk.2, uc008wsm.2, uc008wsn.2, uc012dtj.1, uc008wsl.2					0.604238	1	0.88424
chr1	11255827	11256049	Med24	uc011yeg.1, uc007lgz.1, uc007lha.1, uc007lhb.1, uc007lhc.1		-0.380925					0.94523
chr1	11256241	11275137	Edc4	uc009nek.1, uc009nel.1					0.579834	1	0.89803
chr1	11275241	11279333	Thbs1	uc008lrq.1, uc008lrr.1	-0.11871				0.53309		0.89546
chr1	11279402	11287788	Pcmt1	uc007ehx.2, uc007ehy.2, uc007ehz.2, uc011wzx.1					0.53381	1	0.84965
chr1	11591903	11738045	Inpp5f	uc009jzc.1, uc009jze.1						1	0.69671
chr1	12682766	12708625	Ddx18	uc007cjw.2						1	0.89344
chr1	12708865	12718674	BC003266	uc008uuq.1					0.9299	1	0.86458
chr1	12718770	12776159	Lmo7	uc007uwa.1, uc011zpj.1, uc007uwc.1, uc007uvx.2, uc007uvy.2, uc007uvz.1, uc007uwb.2, uc007uwd.1					0.679755	1	0.87954
chr1	12776780	12786846	Grap	uc007jhz.1					0.631436	1	0.89959
chr1	12787087	12795260	Ppip5k1	uc012ccp.1, uc008lyl.1, uc008lym.1, uc008lyo.1, uc008lyp.1					0.748623	1	0.89267
chr1	12798105	12807418	Ndufs2	uc007dnm.1, uc011wvz.1					0.816443	1	0.84505
chr1	12826411	12828439	Ikbkap	uc012del.1	-0.0357635						0.87149
chr1	12830579	12831523	Tiam1	uc007zvs.2, uc007zvt.2, uc007zvu.2, uc007zvv.2, uc007zvw.2	-0.0997892						0.75581
chr1	12934194	12979660	Prpf8	uc007kdx.1						1	0.79526
chr1	13138597	13139011	9430020K01Rik	uc008dyl.1, uc012ayy.1	-0.10703						0.95364
chr1	13141000	13142459	Scfd1	uc007nmq.1					0.767448	1	0.89329
chr1	13143157	13146450	Anapc4	uc008xkw.1, uc008xkx.1					0.960565		0.89549
chr1	13150372	13152153	Hnrnpul1	uc009ftu.1, uc009ftv.1	-0.302488				0.793172		0.92643
chr1	13152370	13154581	Ppp4r4	uc007ovw.2, uc011yqz.1, uc007ovx.1					0.421893		0.89562
chr1	13155184	13156005	Fam179a, mKIAA0650	uc008dmi.1, uc008dmt.1, uc008dmu.1	-0.0848392						0.94266
chr1	13157188	13164159	Srpr	uc009osy.1					0.555512		0.88825
chr1	13165430	13167154	Zeb2	uc008jpc.1, uc008jpd.1, uc008jpe.1					0.990449		0.9146
chr1	13170706	13171296	Spdya, mKIAA0650, Trmt61b	uc008dmi.1, uc008dmm.1, uc008dmo.2, uc008dmp.2, uc012awt.1	-0.0857189						0.91026
chr1	13171399	13172364	Med23	uc007erd.2, uc011xbu.1, uc007ere.2, uc007erf.2	-0.1871						0.86585
chr1	13176992	13180167	Kdm4a	uc008ujn.2, uc008ujo.2, uc008ujp.2	-0.517705				0.637468	1	0.88223
chr1	13180272	13211387	Jak1	uc008tvk.1					0.272673	1	0.88831
chr1	13214795	13276049	Leng8	uc009exc.1					0.334039	1	0.88142
chr1	13276107	13289743	Smarca4	uc012gph.1, uc009omd.2, uc009ome.2, uc009omf.1	-0.0362207				0.439652	1	0.88966
chr1	13289804	13333668	B430212C06Rik, Cidea	uc008fmb.1, uc012beh.1					0.376913	1	0.8883
chr1	13337136	13362263	Unc45a	uc009iam.2, uc012fnq.1	-0.226319				0.354989	1	0.87991
chr1	13362521	13364018	Phf2	uc007qim.1, uc007qin.2	-0.152905				0.599361		0.79273
chr1	13556478	13559551	Add3	uc008hwj.2, uc008hwl.2, uc008hwi.2, uc008hwk.2, uc008hwm.2					0.394652	1	0.9354
chr1	13559713	13560019	AK005418, Ipo7	uc009jes.1, uc009jeu.1, uc009jev.1	-0.102683						0.9084
chr1	13562156	13566448	Asph	uc008ryf.2, uc008ryg.2, uc008ryh.1, uc008ryl.2, uc008ryk.2, uc008ryj.2, uc012dak.1, uc008ryi.2, uc008rym.1, uc008ryn.2, uc008ryo.2, uc008ryp.1					0.616015		0.89571
chr1	13566534	13568180	Dlg1, mKIAA4187	uc007yxo.1, uc007yxp.1, uc007yxq.1, uc007yxr.1, uc007yxs.1, uc007yxt.1	-0.238149				0.781924		0.91486
chr1	13568240	13569530	Ctage5	uc007nqd.2, uc007nqe.2, uc007nqf.2, uc007nqg.2, uc007nqh.1, uc007nqi.2					0.7243		0.907
chr1	13571168	13579680	Tgfbrap1	uc007ave.1, uc007avf.1	-0.375901				0.380312		0.88051
chr1	13616986	13617436	Slc23a1	uc008eml.2					0.898419		0.88788
chr1	13617519	13620145	Hddc3	uc009ian.1					0.383417		0.87506
chr1	13620295	13628311	Yeats2	uc007ypi.2, uc012aco.1, uc007ypj.2, uc012acp.1, uc012acq.1					0.492771		0.91879
chr1	13628491	13637465	Plekhm2	uc008voz.1, uc008vpa.2					0.296682	1	0.89483
chr1	13637593	13640801	Dnm3	uc007dga.2, uc007dgb.2, uc007dgg.2					0.998006	1	0.92272
chr1	13640966	13650409	Ttn	uc008kfn.1, uc008kfo.1					0.34486	1	0.90475
chr1	14174766	14198975	Limch1	uc008xph.1, uc008xpi.1, uc008xpj.1, uc008xpk.1						1	0.87408
chr1	14221634	14242508	Rspry1	uc009mwq.2, uc009mwr.2, uc009mws.2						1	0.91765
chr1	15303112	15699565	D030016E14Rik	uc012gdn.1, uc009lra.1						1	0.83567
chr1	15797818	15803121	Alas2, Apex2	uc009uoi.1, uc009uoj.1, uc009uok.1					0.373221	1	0.91685
chr1	15803244	15805966	Kif13a	uc007qhk.1, uc007qhl.1, uc007qhm.1, uc007qhn.1					0.330553		0.8425
chr1	15806054	15809014	Dgkd, mKIAA0145	uc011wos.1, uc007bxu.2, uc007bxv.2				1.08176	0.522092		0.9073
chr1	15809165	15809731	Zfp553, Itgal	uc009juu.1, uc009juy.1, uc009juz.1, uc009jva.1, uc009jvb.1, uc012fuc.1			12.4018	1.71206	0.689143		0.89583
chr1	15812185	15821587	Taf5l	uc009nww.1, uc009nwx.1	-0.153553				0.403753	1	0.91082
chr1	15821648	15823481	Megf8	uc009fsj.2, uc009fsk.2					0.578326		0.86985
chr1	15823571	15828262	Lrrfip1	uc007bzp.2, uc007bzq.2, uc007bzr.2, uc007bzs.2, uc007bzt.2, uc011wpe.1	-0.2657						0.8917
chr1	15828370	15833001	Adcy8	uc007vzo.1, uc011ztk.1					0.175993		0.88353
chr1	16091441	16091807	Tmem132d	uc008zse.1					0.7193		0.83333
chr1	16092018	16092570	Ifi205	uc007dsm.2					0.854278		0.92362
chr1	16092681	16092772	Tnfaip8, AK089049	uc008ewq.2, uc012bcy.1, uc008ewr.1					0.834793		0.92763
chr1	16092911	16093248	Gpr137	uc008gjk.2, uc012bhq.1, uc008gjl.1, uc008gjm.1					0.84139		0.7979
chr1	16093766	16094445	Fbxo25	uc009kys.1, uc009kyt.1					0.695226		0.9076
chr1	16096388	16097875	Akap8l	uc008bwj.1, uc008bwk.1	-0.235556				0.60475		0.89262
chr1	16098112	16118245	Ppm1k, Herc6	uc009ccg.1, uc009cch.1	-0.021149				0.279943	1	0.88244
chr1	16119423	16121155	Rrp9	uc009rkb.1					0.540829		0.85622
chr1	16221173	16334278	Pcx	uc008gaf.2, uc008gag.2						1	0.88565
chr1	16336093	16356159	Cyp27a1	uc007bna.1						1	0.89989
chr1	16380115	16382597	Fhit	uc011zfx.1, uc007sfk.1						1	0.91638
chr1	16384292	16430403	Pik3r5	uc007jno.1, uc007jnp.1						1	0.90565
chr1	16430540	16449795	Lamb3	uc007eee.1, uc007eek.1						1	0.88166
chr1	16450501	16453115	Shroom3	uc008ydt.1, uc012dyv.1					0.555353		0.85952
chr1	16476232	16499422	Pex6	uc008cud.1					0.455618	1	0.83262
chr1	16499490	16509253	Rasgrf2	uc007rke.2						1	0.88305
chr1	16534114	16559486	Exog	uc009sba.2, uc009saz.2, uc009sbb.2, uc012hcl.1					0.29678	1	0.88742
chr1	16561364	16572007	Lrrc23	uc009dru.1, uc009drv.1	-0.375901				0.292199	1	0.91493
chr1	16572084	16574238	Rpl37a	uc007bkv.2					0.560213		0.90726
chr1	16575513	16588031	Oas3	uc008zhz.1, uc008zia.1	-0.451908				0.756119		0.908
chr1	16588135	16592342	Prkcz	uc008wdc.1, uc008wdd.1	-0.325987				0.478316		0.92239
chr1	16592435	16609317	Arap3	uc008erq.2, uc012bcd.1, uc008err.2, uc008ers.1	-0.386435				0.463919	1	0.92145
chr1	16633560	16635766	Polb	uc009ldk.2					0.547819		0.88203
chr1	16635911	16638035	Pex7	uc007enl.2, uc011xay.1	-0.315128				0.907465		0.94312
chr1	16638089	16646902	D19Bwg1357e, mKIAA0020	uc008hby.1, uc012bka.1					0.457412		0.88109
chr1	16646947	16647072	BC017158	uc009jyv.2, uc012fur.1				1.19218	0.892863		0.99399
chr1	16657855	16667048	Drosha	uc007vib.2, uc007via.2					0.541024		0.83774
chr1	16681855	16690875	Ppp1r12b	uc007csm.1, uc007csn.1						1	0.84866
chr1	16994616	17006119	Ttll7	uc008rrw.2, uc012czi.1, uc008rrx.1						1	0.83251
chr1	17006239	17081378	Ash2l	uc009lhc.1, uc009lhd.1						1	0.86601
chr1	17592966	17609863	Sec23b	uc008mrj.1, uc008mrk.1, uc008mrl.1, uc008mrm.1					0.837295	1	0.90869
chr1	20804589	20804769	Epb4.1l1	uc008nni.1, uc008nnj.1, uc008nnk.1, uc008nnl.1, uc008nnm.1, uc008nnn.1, uc008nno.1, uc012cht.1						1	1
chr1	20880768	20907920	Pou6f1	uc007xrq.1, uc007xrr.1					0.774876	1	0.85131
chr1	20907971	20922140	Adck1	uc007oju.1, uc007ojv.1, uc007ojw.1						1	0.87733
chr1	20951384	20957404	AK018959, D10Wsu52e	uc007gnh.1, uc007gni.1						1	0.92189
chr1	20969639	20979448	Drg2	uc007jfy.1						1	0.66051
chr1	20994063	20994306	Kank2	uc009omm.2, uc012gpj.1	-0.04963						0.78571
chr1	20994412	20995647	Ilf3	uc009olb.1, uc009olc.1, uc009old.1, uc009ole.1, uc009olf.1, uc009olg.1					0.907949		0.85919
chr1	20995719	20996230	Prkcsh	uc009oni.1, uc009onj.1, uc009onk.1	-0.0489624						0.92069
chr1	20996316	20996933	Rbbp6	uc009jow.2, uc009joy.2					0.87144		0.94658
chr1	20996993	21002873	Rabgap1l	uc007dej.2, uc007dek.1					0.478002		0.90041
chr1	21003593	21027477	Prdm2	uc012doh.1, uc012doi.1, uc012dok.1					0.649367	1	0.87873
chr1	21027542	21069074	Sbf2	uc009jfe.2, uc009jff.2, uc009jfg.2					0.355427	1	0.87311
chr1	21156633	21177390	Ubr4	uc008vmi.1, uc008vmm.2, uc008vmk.2						1	0.83748
chr1	21230741	21235018	Tex261	uc009cof.2, uc009cog.2					0.896126	1	0.75211
chr1	21235114	21239831	Plxna4	uc009bgm.2					0.400226		0.84461
chr1	21239940	21247411	Eif4h	uc008zwp.1, uc008zwq.1					0.226806	1	0.88183
chr1	21247464	21248928	Larp4b	uc007pkr.1, uc007pks.1, uc011ywb.1					0.883912	1	0.88245
chr1	21249062	21250128	Gpc6	uc007uyj.1, uc007uyk.1, uc007uyl.1					0.310259	1	0.8951
chr1	21250271	21252873	Nfam1	uc007wzs.1, uc007wzt.1, uc007wzu.1, uc007wzv.1					0.445812	1	0.82863
chr1	21253006	21254923	Kif20a	uc012bba.1, uc008ela.2, uc012bbb.1					0.537562	1	0.89418
chr1	21275815	21278222	Adcy4	uc007uat.1, uc007uau.1				1.55221	0.647665	1	0.92139
chr1	21278355	21281375	Pygm	uc008gio.1				1.57309	0.575291	1	0.93069
chr1	21281447	21283560	Smarcal1	uc007bkr.2, uc007bks.2					0.51686	1	0.90373
chr1	21283694	21285006	Snx13	uc011yli.1, uc007njg.2, uc011ylj.1, uc007njh.2				1.06386	0.493726	1	0.84643
chr1	21285059	21288121	Dst	uc007aoi.1, uc007aoj.1, uc007aol.1					0.851479	1	0.85614
chr1	21396006	21414129	Iars	uc007qjv.2						1	0.85074
chr1	21414239	21447484	Ccdc109a	uc007fds.2, uc007fdt.2						1	0.90511
chr1	21459646	21469454	Clec9a	uc012etk.1, uc009efr.1, uc009efs.1, uc012etj.1						1	0.90349
chr1	21495941	21525141	Gdap2	uc008qqq.1, uc008qqr.1, uc012cut.1					0.628089	1	0.85199
chr1	21525269	21583604	Vcl	uc007skz.1						1	0.89119
chr1	21583696	21951261	Cd82	uc008lfy.1, uc008lfx.1, uc008lfz.1					0.361494	1	0.9051
chr1	23377288	23382568	AK132955	uc007aqb.1			41.9044				0.87067
chr1	23382894	23383009	Zc3h11a	uc011wsb.1, uc007cqm.1, uc007cqn.1, uc007cqo.1, uc007cqp.1			33.7936				1
chr1	23383089	23385564	Ssh2, mSSH-2L	uc007kgl.1, uc007kgn.1, uc007kgo.1	-0.100883		37.0714			1	0.83143
chr1	23385644	23385810	Traf3ip3	uc007eec.2			22.4509				0.86154
chr1	23385898	23389653	4930534B04Rik	uc007okl.2, uc007okn.2			18.0746				0.86383
chr1	23856308	23860261	Myh14	uc009gqi.1, uc012fjt.1, uc009gqj.1					0.387087		0.87625
chr1	23860390	23865861	Otud7b	uc008qma.1, uc008qmb.1, uc008qmc.1	-0.142209				0.499642	1	0.88137
chr1	23865953	23873055	Msi2	uc007kvl.2, uc007kvm.2, uc007kvn.2	-0.134754				0.613881		0.89698
chr1	23873137	23883212	Tmx3	uc008fvt.1, uc008fvu.1, uc008fvv.1					0.360836	1	0.8812
chr1	23883289	23884547	Tmf1	uc009dak.2	-0.258569						0.87484
chr1	23884634	23898698	Ttn	uc008kfn.1, uc008kfo.1	-0.153877				0.541853		0.92404
chr1	23898833	23916501	1500012F01Rik	uc008nzf.1	-0.377846				0.514167	1	0.88636
chr1	23916576	23928876	Blvra	uc008meq.1, uc008mer.1	-0.0441617				0.702141		0.89999
chr1	24003200	24009995	Plaa	uc008tsc.1, uc008tsd.1	-0.459949						0.75096
chr1	24019337	24021617	AK077350, Ano6	uc007xju.1, uc011zyg.1, uc007xjv.1, uc007xjw.1			44.1564				0.88908
chr1	24021732	24027513	Tbc1d19	uc008xln.2, uc008xlo.2			80.7508		0.312088		0.93477
chr1	24027625	24028692	Arhgef10l	uc008vmw.2, uc008vmx.2, uc008vmy.2	-0.00461875		78.0953		0.770976		0.94848
chr1	24028845	24031051	Bicc1	uc007fof.1, uc007fog.1, uc007foh.1			102.628		0.828275	1	0.91394
chr1	24031150	24031620	Pltp	uc008nwn.1			125.312				0.8117
chr1	24031713	24033446	Tor1aip1, Lap1B	uc011wtz.1, uc007dbw.2, uc007dbu.2, uc007dbv.2, uc011wua.1			162.626				0.94344
chr1	24033663	24035038	Kiaa0528, 5730419I09Rik	uc009epz.2, uc009epx.2, uc009epw.2, uc009epy.2, uc009eqa.2			201.866		0.737215		0.90591
chr1	24037404	24037580	Trabd	uc007xfc.1, uc011zxr.1, uc007xfe.1, uc007xfd.1			406.435	1.39218			0.97712
chr1	24037736	24039501	Anxa3	uc008yfl.2, uc008yfm.2			173.198		0.304768		0.91202
chr1	24039576	24050952	Parp4	uc007ucd.2, uc011zmb.1			92.2411		0.445457		0.86911
chr1	24051109	24053196	Grik5	uc009frh.2, uc009fri.2			59.435		0.985381		0.9576
chr1	24053247	24058602	Ttc39b	uc008tkq.1, uc008tkr.1			206.554		0.428619	1	0.92031
chr1	24060176	24060842	Arhgap27	uc007luc.1, uc007lud.1			94.1821				0.93624
chr1	24060970	24062582	AK041437	uc008evn.1			76.0718				0.9102
chr1	24062757	24064042	Mtpap	uc008dyh.1, uc008dyi.1, uc008dyj.1, uc008dyk.1			66.1428				0.9353
chr1	24064345	24074737	Fn1	uc007bju.1, uc007bjv.1, uc007bjw.1, uc007bjx.1, uc007bjy.1, uc007bjz.1, uc007bka.1			56.8973		0.831201		0.86766
chr1	24074818	24092249	Kif1b	uc008vvy.1, uc008vwa.1, uc008vvz.1	-0.277368		44.2155			1	0.90447
chr1	24092366	24093358	Serpina3i	uc011yrf.1	-0.138319		110.727		0.81472		0.85926
chr1	24093451	24106899	Crebl2	uc009ekt.1, uc009eku.1			75.9165		0.737575	1	0.87924
chr1	24685874	24742241	AI314180	uc008sze.1	-0.317559						0.87993
chr1	24742419	24749785	Bcas3	uc007krn.2, uc007kro.2, uc007krp.2, uc007krq.2, uc007krr.2, uc007krs.2, uc007krt.2	-0.338951				0.619168	1	0.91192
chr1	24749847	24761665	Rif1	uc008jqq.1, uc008jqr.1, uc008jqs.1, uc008jqt.1, uc012bvk.1	-0.0901872				0.504217	1	0.88019
chr1	24761764	24762821	Pde9a	uc008buz.2, uc008bva.2					0.699617		0.90773
chr1	24762890	24768356	Mtdh	uc007vlg.1, uc007vlh.1					0.443515	1	0.8667
chr1	24768446	24771753	Naa10	uc009tnh.2, uc009tng.2, uc009tni.2					0.487894		0.90787
chr1	24771828	24785390	F730043M19Rik	uc007nil.1, uc007nim.1					0.415194	1	0.81741
chr1	24785517	24788591	Grin2c	uc011yhk.1, uc007mgx.1					0.717782		0.95457
chr1	24788745	24800727	Ddit4	uc007fee.1	-0.717851				0.589786	1	0.92275
chr1	24800793	24801100	Ppp4r1	uc008dgk.2, uc008dgj.2, uc012awh.1	-0.134539						0.96833
chr1	24801816	24803649	Vps13c	uc009qms.1, uc009qmt.1	-0.383032						0.86883
chr1	24803800	24805644	2810021B07Rik	uc007poa.1					0.628437	1	0.87898
chr1	24805724	24819036	Rbm19	uc008zha.1, uc012ecm.1	-0.235232				0.38418	1	0.88972
chr1	24819129	24819467	Ap3b1	uc007rlv.2	-0.26597						0.93478
chr1	30862788	30863013	Srpk2	uc008wqe.1, uc008wqf.1, uc008wqg.1, uc008wqh.1, uc008wqi.1, uc008wqj.1	-0.0786936						0.79808
chr1	30869998	30870415	C4bp-ps1, Pfkfb2	uc011wrf.1, uc007cmd.2			10.307				0.60972
chr1	30870937	30872159	Pcmtd1	uc011why.1, uc007agb.1, uc007agc.1	-0.112065		11.2915			1	0.9513
chr1	30873430	30876925	Matn2	uc007vlo.1	-0.228588				0.439654		0.89652
chr1	30877083	30877527	Gdi2	uc007piu.1, uc011yvx.1	-0.0549636	-0.328255					0.79487
chr1	30877673	30877975	Ubr4	uc008vmi.1, uc008vmm.2, uc008vmk.2	-0.000729868						0.88261
chr1	30878160	30881054	Zmym4	uc008uty.2	-0.0459444				0.559023		0.90788
chr1	30881365	30886687	Nfic	uc011xji.1, uc007ghx.1, uc007ghy.1, uc007ghz.1, uc007gia.1	-0.225995				0.542566		0.90716
chr1	30888405	30893949	Xpo1	uc007iet.1	-0.0963455				0.630644		0.90087
chr1	30894112	30919831	Fech	uc008feh.1, uc008fei.1, uc008fej.1	-0.265538				0.487009	1	0.90486
chr1	30920102	30930422	Dnmt3a	uc007mxb.1, uc007mxc.1, uc007mxd.1	-0.0866218	-0.328255	12.4908	1.08183	0.269941		0.89117
chr1	31001876	31002882	Rabggta	uc007uai.1, uc007uaj.1, uc007uak.1, uc007ual.1, uc007uam.1					0.977242		0.93796
chr1	31003485	31006393	Crim1	uc008dou.2					0.632988	1	0.87406
chr1	31198614	31233279	Obph1, Osbpl5	uc012fxy.1, uc009kpw.2, uc009kpx.1						1	0.22078
chr1	33520967	33535786	Rnf20	uc012dec.1, uc008swb.2, uc008swa.2						1	0.87745
chr1	33571063	33590140	Abce1	uc009mit.1, uc009miu.1						1	0.87013
chr1	33590209	33678908	Arl8b	uc009ddo.1						1	0.8778
chr1	33678988	33685239	Sla2	uc008nod.1, uc008noe.1					0.167832	1	0.8609
chr1	33783737	33791546	Sh3tc2, mKIAA1985	uc008fcu.1, uc008fcv.1, uc012bdt.1					0.43304	1	0.85646
chr1	33805172	33814423	Aim1	uc007ezq.2						1	0.84743
chr1	33822755	33826565	Ranbp9	uc011yyu.1	-0.152257						0.91469
chr1	33826753	33827613	Farsa	uc009mnu.2, uc009mns.2, uc009mnt.2	-0.0618515						0.92917
chr1	33829879	33833113	Anapc1	uc008mgq.2, uc008mgr.2, uc008mgs.1	-0.149826						0.87769
chr1	33836037	33836740	Larp1	uc007jah.2	-0.136893						0.8
chr1	33840037	33840697	Prkdc	uc007yhs.1, uc007yht.1						1	0.86339
chr1	33840810	33843251	Rnls	uc008hft.2, uc008hfu.2						1	0.89497
chr1	33843378	33858804	Grik2	uc007fag.2, uc007fah.2				1.08476	0.427255	1	0.9125
chr1	33860459	33862183	Metap1d, AK139461	uc008kat.1, uc008kas.1	-0.223888						0.91061
chr1	33862265	33870571	IAP	uc008cby.1	-0.0882424				0.753156	1	0.88115
chr1	33870656	33871182	Sigirr	uc009kjk.1, uc009kjl.1, uc009kjm.1	-0.12379						0.78704
chr1	33940688	33964410	Pnkp	uc009grf.1, uc009grg.1, uc009grh.1, uc009gri.1, uc012fjx.1						1	0.59949
chr1	33965298	33965843	Bcap31	uc009tmj.1	-0.304286						0.82105
chr1	33965879	34025547	Vps24	uc009cgw.1, uc009cgx.1		-0.383518				1	0.86409
chr1	34025749	34062727	Creld2	uc007xep.1		-0.308322				1	0.80734
chr1	34062854	34062994	Plekhb1	uc009ink.2, uc009inl.2, uc012fqe.1, uc009inm.2, uc012fqf.1, uc009inn.2, uc009ino.2	-0.1167						0.79167
chr1	34068761	34143086	Prss23	uc009ifz.1, uc009iga.1		-0.371283	74.2058		0.199302	1	0.86749
chr1	34143149	34170777	Mll1, mKIAA4050	uc009pep.1, uc009peq.1, uc012gsa.1	-0.0201766		44.3963			1	0.86591
chr1	34170868	34172962	Ints8	uc008rzg.2, uc008rzh.2		-0.380115	51.2835				0.83524
chr1	34173041	34174276	Usp5	uc009dsa.1, uc009dsb.1			46.1537				0.83947
chr1	34174370	34178426	Capn2	uc007dye.2	-0.119682	-0.523377	102.968		0.830681	1	0.89658
chr1	34179238	34191934	Ndufs8	uc008fxn.1, uc008fxo.1, uc008fxp.1	-0.0872701		56.7121		0.355654	1	0.88039
chr1	34193981	34209046	Ccne2, Ints8	uc008rzg.2, uc008rzd.1, uc008rze.1, uc008rzf.1	-0.349485	-0.355765	101.419		0.231479	1	0.8462
chr1	34209160	34209257	Iqgap1, AK006397	uc009ibe.1, uc009ibc.2, uc009ibd.2, uc009ibf.2	-0.168522	-0.496799	126.952				0.82353
chr1	34209365	34211357	2210018M11Rik	uc009ikq.1, uc009ikr.1, uc009iko.1, uc009ikp.1		-0.408476	114.437		0.52991		0.92105
chr1	34211478	34213443	Sdccag3	uc008iux.1, uc008iuy.1, uc008iuz.1, uc008iva.1		-0.316911	85.2179		0.791635		0.89328
chr1	34213540	34213625	AK049951, Gapdhs	uc009ggc.1, uc009gge.2			10.6374				0.7037
chr1	34213754	34217176	Snrnp200	uc008mez.1	-0.339114	-0.452759	141.398		0.489298		0.75923
chr1	34217342	34217464	Atf6	uc007dmj.1	-0.0395994	-0.390568	94.1681				0.89744
chr1	34217559	34217848	Morf4l2	uc012hoy.1, uc012hox.1, uc009uiu.2, uc009uiv.1, uc012hoz.1, uc009uiw.2, uc012hpa.1	-0.212957	-0.330646	130.888				0.7614
chr1	34218004	34219853	Fktn	uc012dei.1, uc008sxe.1, uc008sxf.1	-0.426465	-0.431164	95.1389				0.73812
chr1	34220317	34220470	Fdft1	uc007uhj.1		-0.332672	216.323	1.40644			0.93043
chr1	34220600	34220741	Xpnpep3	uc007wwo.1, uc011zwj.1	-0.0637703	-0.348392	85.9084				0.67606
chr1	34220820	34220920	Gtf3c2	uc008wxg.1, uc008wxh.1, uc008wxi.1	-0.111676		110.787				0.85417
chr1	34221083	34221171	4933424B01Rik	uc009esb.1		-0.332672	106.661	1.10038			0.69737
chr1	34221277	34221902	Hdac4	uc007cbe.1, uc007cbf.1, uc007cbg.1	-0.00559202	-0.337979	69.5058				0.82374
chr1	34221999	34223024	Rpl28	uc009eys.1	-0.0838668	-0.379143	73.5686				0.70909
chr1	34223151	34223786	Trp53bp1	uc012cco.1, uc008lye.2, uc008lyg.2		-0.425897	82.9894				0.54826
chr1	34223937	34224120	Coro2b	uc009qaj.1, uc009qak.1			11.435				0.71429
chr1	34224276	34224455	Supt5h	uc009fyh.1, uc009fyi.1, uc009fyj.1, uc012fgq.1			44.0628				0.74359
chr1	34224583	34224667	Acr	uc007xhc.1, uc011zxx.1			11.2784				0.96296
chr1	34224852	34226008	2210411K11Rik	uc009eyr.1		-0.353902	30.5603				0.75
chr1	34226167	34226594	Klhl7	uc008wqy.2, uc012dsz.1, uc012dta.1		-0.314156	73.4515		0.92484		0.90419
chr1	34226774	34227204	Lamb3	uc007eee.1	-0.112718	-0.424682	103.116				0.79771
chr1	34227344	34227960	Tex15	uc009lka.1, uc009lkb.1	-0.230532	-0.319464	92.1047				0.86866
chr1	34228155	34229027	Pibf1	uc007uvc.1, uc007uvd.1, uc007uve.1			49.5646				0.83039
chr1	34229191	34229846	Dusp5	uc008hwx.1	-0.0592334	-0.453529	117.199				0.84192
chr1	34229931	34230959	Strn3	uc007nmt.2, uc007nmu.2	-0.116927	-0.453529	51.1248				0.82188
chr1	34231068	34231541	Cd22	uc009ggr.2, uc009ggw.2, uc009ggs.2, uc009ggu.2, uc009ggv.2, uc012fhy.1, uc009ggx.2	-0.030943		19.8666				0.77143
chr1	34231641	34234640	Baz2b	uc012bvt.1, uc008jtt.1, uc008jtr.1, uc008jts.1, uc008jtu.1, uc008jtv.1			77.578		0.885214		0.87255
chr1	34237344	34237979	Tnpo2	uc009moz.2, uc012gho.1, uc009mpa.2		-0.330646	99.7718				0.89336
chr1	34240122	34240860	abParts	uc011yvj.1	-0.0321692		163.374				0.87931
chr1	34240990	34242806	Kif13b	uc007uim.1			117.985		0.905149		0.92841
chr1	34242896	34243663	Lcp1	uc007uqm.1		-0.328255	124.98		0.926321		0.93697
chr1	34243797	34244816	Yeats4	uc007hcw.2, uc007hcx.2, uc011xnn.1			90.2495				0.88553
chr1	34250109	34250236	Aco2, Polr3h	uc007wxq.1, uc007wxp.1			53.9255				1
chr1	34250387	34250849	Itpripl1	uc008mev.2, uc008mew.2, uc008meu.2		-0.460579	39.7571				0.91713
chr1	34251066	34251359	Ubap2l	uc008qam.2, uc008qal.2, uc008qan.2, uc008qap.2, uc008qao.2, uc008qaq.2			10.9253				0.97727
chr1	34251510	34252672	Camk1	uc009dfk.1, uc009dfl.1		-0.312373	75.8965				0.88567
chr1	34252907	34254045	Tbcd	uc007mvy.2		-0.303217	274.474				0.90878
chr1	34254199	#VALUE!	2012-09-01	uc009juq.1	-0.0344381	-0.307998	67.5117				0.86651
chr1	34255597	34256136	Ptk2	uc007wbx.2, uc007wbw.2, uc007wby.2, uc007wbz.2	-0.122548	-0.395551	36.0408				0.80952
chr1	34256404	34257714	Fktn	uc008sxe.1, uc012dei.1, uc008sxf.1		-0.329876	45.711				0.83702
chr1	34258261	34259289	Clcc1	uc008qzk.2, uc008qzl.2, uc008qzm.2		-0.41901	57.8451		0.905749		0.87817
chr1	34259467	34265398	mKIAA0308, Chd9	uc009msf.2, uc009msi.2, uc012gic.1			42.1579				0.86645
chr1	34265523	34267998	Stam2	uc008jre.1, uc008jrf.1		-0.303136	57.4229				0.93083
chr1	34268208	34269066	abParts	uc012enb.1	-0.0200146	-0.457256	37.3673				0.85776
chr1	34269385	34269746	Pdk2	uc007kzu.2	-0.339704	-0.314683	46.8044				0.94
chr1	34269914	34271378	Gtf2b	uc008rpb.1	-0.0563163	-0.45677	60.2075		0.935179	1	0.91549
chr1	34271536	34272113	Usp48	uc012dnl.1, uc008vjh.1, uc008vjl.1	-0.0929914	-0.335224	52.8765				0.87437
chr1	34272458	34274654	Atp6v1a	uc007zgu.1, uc007zgv.1	-0.121465		59.1821		0.952578		0.84841
chr1	34274718	34275179	Fam188a	uc008ijn.1, uc008ijo.1, uc008ijp.1, uc008ijq.1, uc008ijr.1, uc008ijs.1	-0.268455	-0.356778	163.113				0.8753
chr1	34275422	34276240	Ilkap	uc007cak.1, uc007cal.1, uc011wpg.1	-0.221871	-0.425897	71.7274				0.90551
chr1	34276371	34280648	Lpcat3	uc009drf.2, uc012esl.1	-0.329066		107.603		0.593216		0.84657
chr1	34280849	34282353	mKIAA0194, Hmgxb3	uc008fbq.1, uc008fbr.1, uc012bdp.1, uc008fbs.1	-0.18629	-0.363585	67.9817				0.77518
chr1	34282850	34284619	Usp47	uc009jgh.2, uc009jgg.2		-0.380601	41.3177				0.8316
chr1	34286092	34299463	2310067B10Rik	uc007mil.1, uc007mim.1		-0.308646	209.325		0.795887	1	0.88585
chr1	34299626	34301188	Fbxo11	uc008dve.1, uc008dvf.1, uc008dvg.1, uc008dvh.1, uc008dvi.1		-0.380601	111.744		0.845586		0.82229
chr1	34301360	34304493	Pglyrp1	uc009fjv.1	-0.0438376		141.563		0.802412		0.8114
chr1	34304661	34306323	Ints2, 4632419I22Rik	uc007ksh.1, uc007ksi.1, uc007ksj.1			125.089				0.8352
chr1	34306484	34306648	Hp1bp3	uc008vkg.2, uc008vkj.2, uc008vkh.2, uc008vki.2, uc008vkk.2, uc008vkl.2			229.118	1.00801			0.84034
chr1	34306976	34307454	Plec	uc007wir.2, uc007wis.2, uc007wit.2, uc007wjd.2, uc007wiu.2, uc007wiv.2, uc007wjc.2, uc007wiw.2, uc007wix.2, uc007wje.2, uc007wiy.2, uc007wiz.2, uc007wja.2, uc011zuq.1, uc007wjb.2			229.6				0.92255
chr1	34307540	34308540	Phip	uc009qvu.1, uc009qvv.1	-0.122599	-0.37266	95.5091				0.80124
chr1	34308783	34309655	Arg2	uc007nzv.2	-0.0123977	-0.396807	110.555				0.83686
chr1	34309863	34313076	Eif4g1	uc007yqs.1, uc007yqt.1, uc007yqu.1, uc007yqv.1, uc007yqw.1, uc012acy.1		-0.496799	154.832		0.964438	1	0.8863
chr1	34313197	34313386	Col4a4	uc007brt.1	-0.0665802	-0.523377	104.319				0.97484
chr1	34313495	34314566	Atp13a1	uc009lxr.2, uc012gep.1	-0.188721	-0.322421	102.288				0.88939
chr1	34314786	34317008	Usp24	uc008tyh.2		-0.346406	146.869		0.882303	1	0.84038
chr1	34317213	34318864	Tspan14	uc007tcg.1, uc007tch.1			80.9544				0.87758
chr1	34319097	34320108	abParts	uc012enb.1, uc012enc.1		-0.405883	118.041				0.90292
chr1	34320336	34321369	Plxna4	uc009bgm.2		-0.353213	217.711				0.89586
chr1	34321493	34321594	Zfyve19	uc008lti.2, uc012cbq.1	-0.0749765		152.809				0.8587
chr1	34321697	34323701	Heatr3	uc009mrc.1, uc009mrd.1			129.672		0.684544		0.89519
chr1	34323804	34325073	Pde9a	uc008buz.2, uc008bva.2		-0.457256	80.1418				0.88576
chr1	34325248	34325579	Nsmaf	uc012dai.1, uc008rxp.2, uc008rxq.1		-0.460579	77.1114				0.94406
chr1	34325736	34327672	Ccdc88c	uc007ote.1, uc011yqd.1	-0.0734949	-0.369297	70.4134				0.8705
chr1	34327871	34328199	Btbd7	uc007ouq.1, uc007our.1	-0.215635		78.9345				0.67391
chr1	34328329	34331012	Stat5b	uc007lmi.2, uc007lmj.2			45.2626				0.93637
chr1	34331184	34332049	Fasn	uc007mut.1		-0.372741	43.1784				0.90717
chr1	34332206	34332517	Appl2	uc007gkk.1		-0.396807	171.169				0.93293
chr1	34332725	34334864	Kif2a	uc007ruc.2, uc007rud.2, uc007rue.1	-0.0305486		88.6588				0.87542
chr1	34334985	34339267	Gpd1	uc007xqc.1, uc007xqd.1			78.5379				0.90536
chr1	34339438	34341103	Sbf2	uc009jfe.2			131.456		0.964529		0.87741
chr1	34341264	34344031	Usp34	uc007ieu.2		-0.347703	113.442		0.529195		0.83151
chr1	34344227	34344735	Xiap	uc009tav.2, uc009tas.2, uc009tat.2, uc009tau.2		-0.303136	126.417				0.89883
chr1	34344865	34346368	Wasl	uc009bbv.2, uc012eiq.1		-0.300705	107.204		0.997913	1	0.90893
chr1	34346513	34347203	AK018959, D10Wsu52e	uc007gnh.1, uc007gni.1		-0.30897	52.2115		0.843153		0.79524
chr1	34347393	34348631	Bsdc1	uc008uxb.1		-0.403938	80.4826		0.702751	1	0.88984
chr1	34348762	34350164	Ralgapa1	uc007nou.1, uc007nov.1, uc011ymb.1		-0.329876	59.3618				0.86919
chr1	34350329	34351228	Cdc42	uc008viw.2, uc012dni.1, uc008vix.2, uc008viy.1, uc008viz.2		-0.336683	74.6529		0.48944		0.88263
chr1	34351392	34351998	Mfap2	uc012dny.1, uc008vnp.2	-0.0273295	-0.312373	57.6187				0.91498
chr1	34352154	34352306	mKIAA0560, Aqr	uc008lqd.2, uc008lqe.2, uc008lqg.2, uc008lqh.2	-0.272141	-0.353902	80.1132				0.90361
chr1	34352382	34353586	Klhl32	uc012daz.1, uc008sea.1, uc012dba.1, uc008sdz.2, uc008seb.1		-0.329714	102.754		0.719731		0.89575
chr1	34353605	34356565	Myo5c	uc009qru.1, uc009qrw.1		-0.379143	142.213		0.687424	1	0.92297
chr1	34356684	34358705	Aars	uc009nlo.1		-0.37736	126.722		0.755868		0.85795
chr1	34358778	34359674	Smc4	uc008pma.1, uc008pmb.1		-0.488656	108.847				0.94295
chr1	34359878	34360265	Unc45a	uc009iam.2, uc012fnq.1		-0.34981	85.3221				0.94662
chr1	34360377	34363372	Sec14l2	uc007huh.1		-0.431164	97.4558		0.917538		0.88527
chr1	34363497	34364174	Npdc1	uc008irx.1, uc008iry.1	-0.108869	-0.321449	24.2357				0.72297
chr1	34494456	34494571	Ehbp1	uc007iea.1, uc007ieb.1, uc007iec.1	-0.0302692						0.66667
chr1	34495778	34495887	BC046331	uc008wax.1	-0.205372						1
chr1	34495992	34496072	Tcfe3, Tfe3	uc009smh.2, uc009smi.2, uc009smg.2, uc012hek.1, uc009smj.2, uc009smk.2, uc009sml.2	-0.0141449						0.2381
chr1	34496773	34496885	Cp	uc008orz.1, uc008osa.1, uc008osb.1, uc008osc.1, uc008osd.1	-0.0181626		38.6346	1.14286			0.875
chr1	34496995	34499754	Hcfc2	uc007gjt.1	-0.228101		31.5234				0.87179
chr1	34499839	34500222	Spna2	uc008jar.1, uc012btk.1, uc008jas.1			31.8152				0.93293
chr1	34500333	34500407	Mon2	uc007hgj.2, uc007hgk.2, uc011xpe.1	-0.0388582		45.9343	1.44144			0.84615
chr1	34500541	34500613	Postn	uc008pfh.2, uc008pfi.2, uc008pfj.2	-0.0299709		30.5895				0.84615
chr1	34500769	34500841	Il1rl2	uc007atx.1, uc007aty.1			11.1777				0.82609
chr1	34500937	34501040	Mina	uc012agx.1, uc007zph.2, uc007zpi.2			35.6619				1
chr1	34501115	34501202	Ddx60	uc009lum.1, uc009lun.1, uc009lul.1			25.4622	1.00969			0.59375
chr1	34516762	34519546	Naa25	uc008zja.1, uc008zjb.1, uc008zjc.1	-0.246252	-0.512681			0.656776		0.84332
chr1	34519656	34519951	Pvrl1	uc009pbj.1	-0.0184225						0.94186
chr1	34520029	34520113	Tmem163	uc007cku.1, uc011wqz.1	-0.107833	-0.512681	18.5949				0.89706
chr1	34520350	34525137	Akap13	uc009hwx.2, uc009hwv.1, uc009hww.2	-0.277692	-0.375415			0.771378		0.87321
chr1	34525207	34526684	Wdr41	uc007rlz.1, uc011zcw.1	-0.0751155				0.976532		0.80645
chr1	34527188	34528337	Tcerg1	uc008etw.1, uc008etx.1, uc008ety.1, uc008etz.1	-0.153715						0.74524
chr1	34528405	34528485	Madd	uc008kus.2, uc008kuu.2, uc008kut.2, uc008kuv.2, uc012bzd.1, uc012bze.1, uc012bzf.1, uc008kuw.2, uc008kux.2, uc008kuy.2, uc008kuz.2, uc012bzg.1, uc012bzh.1, uc008kva.2	-0.0905604		10.6849				0.70588
chr1	34528564	34528656	Mllt10, mAF10	uc008ilm.1, uc008iln.1, uc008ilo.1, uc008ilq.1, uc008ils.1, uc008ilp.1, uc008ilr.1			12.4673				0.48485
chr1	34529037	34529580	Nsun2	uc007rcm.2, uc007rcn.2		-0.375415			0.763408		0.82609
chr1	34529814	34530179	Lrrk2	uc007xhz.1	-0.0785776						0.73171
chr1	34530255	34530423	Slc35e1	uc009mgd.2, uc009mge.2			22.2378	1.34354	0.955858		0.74157
chr1	34530625	34532488	Pkd1	uc008awv.1, uc012amm.1					0.659371		0.75
chr1	34867400	34867930	Igf2bp2	uc007yrz.1, uc007ysa.1, uc007ysb.1					0.836549		0.1828
chr1	34874250	34874841	Slc12a4, Kcc1	uc009ner.1, uc012gjr.1, uc009nes.1					0.776819		0.71797
chr1	34874972	34876436	Mid2	uc009uld.1, uc009ule.1					0.725696		0.92345
chr1	34876636	34876711	Usf1	uc007doj.1, uc007dok.1, uc007dol.1	-0.0866122						0.93519
chr1	34876855	34880864	Herc3	uc009cde.1, uc009cdf.1, uc012ems.1					0.418745		0.9051
chr1	34880901	34885611	Set	uc008jaw.1, uc008jax.1					0.506949		0.88804
chr1	34885693	34893577	Lats1	uc007eig.2, uc011wzy.1					0.205673	1	0.88351
chr1	34893659	34899672	Tlk2	uc007lxd.2, uc007lxe.2, uc007lxf.2, uc011yge.1, uc007lxg.2	-0.0683089				0.512431	1	0.90033
chr1	34906909	34918717	Ccdc102a	uc009mxh.2	-0.415931				0.751736	1	0.87177
chr1	34918763	34919850	Snx2	uc008exr.1	-0.185001						0.87961
chr1	34920004	34920315	Psmd2	uc007yqr.2, uc007yqq.2	-0.17112						0.92814
chr1	34921358	34922985	Npm1	uc007ikd.1, uc007ike.1, uc007ikf.1	-0.102018						0.90337
chr1	34923076	34926144	Acsl5, Zdhhc6	uc008hxq.1, uc008hxr.1, uc008hxp.1					0.701976		0.87408
chr1	34930802	34933755	Lef1	uc008rjf.1, uc008rjg.1, uc008rjk.1					0.711063	1	0.87168
chr1	36126030	36160357	Pkn3	uc008jaz.1, uc008jba.1, uc008jbb.1, uc008jbc.1					0.713528	1	0.86925
chr1	36201097	36202876	Asap3	uc008vhu.2	-0.0969938						0.89244
chr1	36203031	36203469	Dimt1	uc007rua.2	-0.308933						0.91398
chr1	36203587	36206889	Clip1	uc008zoa.1, uc008zob.1, uc008zod.1, uc008zoe.1	-0.0111012						0.86881
chr1	36208640	36211917	Mobkl1a	uc008yaf.1, uc012dyb.1					0.973464		0.92379
chr1	36213157	36214244	Sos1	uc008drg.1, uc008drh.1	-0.0658806						0.91202
chr1	36214347	36214952	Kdr	uc008xul.1						1	0.85185
chr1	36215042	36216786	Atf7	uc007xwk.1, uc007xwl.1, uc007xwm.1, uc007xwn.1, uc007xwo.1, uc007xwp.1						1	0.89507
chr1	36216872	36218520	B3gat3	uc008gnz.1, uc008goa.1, uc008gob.1					0.865937	1	0.83242
chr1	36222657	36227043	Smarcc1	uc009rtm.1, uc009rtn.1, uc009rto.1, uc009rtp.1, uc012hbg.1					0.760537		0.90683
chr1	36233173	36233620	Myh7	uc007txv.1, uc007txw.1	-0.0796564				0.726209	1	0.95397
chr1	36236525	36239314	Wdfy3	uc008yis.2, uc008yit.1					0.728433		0.91378
chr1	36239480	36241200	Acvr2a	uc008jpn.2, uc008jpo.2	-0.131837				0.327455	1	0.85878
chr1	36241333	36242677	Dst	uc007aoi.1, uc007aoj.1, uc007aon.1	-0.0107771						0.8349
chr1	36249351	36252694	Syvn1	uc008ggm.2, uc008ggn.2					0.969409		0.93543
chr1	36252846	36254388	Gbf1	uc008hsq.1, uc008hsp.1	-0.280609						0.89515
chr1	36254481	36258549	Pde4dip	uc012cue.1, uc012cuf.1, uc012cug.1, uc012cuh.1, uc008qpg.1					0.844535		0.88075
chr1	36258611	36259623	Lims2	uc008eiv.1	-0.018394						0.89884
chr1	36259724	36264786	Sh2b1, Psmbeta	uc009jrg.1, uc009jrh.1, uc009jri.1, uc009jrj.1, uc009jrk.1, uc009jrl.1, uc009jrm.1, uc009jrn.1					0.589541		0.91237
chr1	36264888	36266830	Fat4	uc008pbf.1	-0.0530751				0.983676		0.89806
chr1	36266910	36268234	Arhgap24	uc008yiw.2, uc008yix.2, uc008yiy.2, uc008yiz.1	-0.0777085						0.86006
chr1	36273152	36278056	Adsl	uc007wvz.1	-0.225833						0.86626
chr1	36278170	36284328	Kng2	uc007ysx.1, uc007ysy.1, uc007ysz.1, uc012adq.1	-0.0877563				0.781184	1	0.91005
chr1	36284460	36287502	Wars2	uc008qqk.1, uc012cur.1	-0.240418						0.92772
chr1	36287586	36291651	Pik3cg	uc011ylh.1, uc007nib.2, uc007nic.2, uc007nia.1					0.679951		0.89898
chr1	36291788	36300914	Txnrd1	uc007gjy.1, uc007gjz.1, uc007gka.1, uc007gkb.1, uc007gkd.1	-0.143667						0.88798
chr1	36323399	36325500	Vps54	uc007ido.2, uc007idp.2					0.750608	1	0.91386
chr1	36325555	36325801	Ccdc141	uc012bxr.1, uc012bxs.1				1.27687		1	0.84569
chr1	36326547	36330182	Kndc1	uc009kgc.1, uc009kgd.1					0.437304	1	0.81535
chr1	36364682	36368718	Ubr4	uc008vmi.1, uc008vmm.2, uc008vmk.2					0.685532	1	0.81344
chr1	36368814	36373053	Pde4d	uc007rvg.2, uc007rvj.2, uc007rvl.2, uc007rvm.2, uc007rvn.2					0.998362	1	0.83414
chr1	36375499	36375836	Elp3	uc007ujk.1, uc011zno.1, uc007ujl.1						1	0.69863
chr1	36394497	36400095	Ccdc46	uc007mbt.1, uc007mbr.1, uc007mbs.1			21.3657		0.895865		0.90604
chr1	36401892	36402229	Aldh16a1	uc009gtr.1, uc009gts.1, uc009gtt.1	-0.0119523	-0.353942					0.86755
chr1	36402312	36402682	Hexa	uc009pxw.1	-0.306181						0.88043
chr1	36402875	36404061	Tln2	uc012gwa.1			26.3398		0.816042		0.91296
chr1	36404140	36405369	Pbrm1	uc007swk.1, uc007swl.1, uc007swm.1, uc007swn.1			22.6907		0.791707		0.8804
chr1	36405527	36405662	Sbno1	uc008zpr.2, uc008zpt.1, uc008zpp.1, uc012edl.1, uc008zpq.1	-0.105434		21.4214				0.74725
chr1	36406311	36408477	Cd38	uc008xic.2		-0.353942	15.735		0.625716	1	0.84468
chr1	36408636	36408770	Fnta	uc009lhi.1	-0.132776		13.7853	1.02204			0.53416
chr1	36408846	36410438	Plin2	uc008tlz.1		-0.418402	16.2982		0.289635		0.93857
chr1	36410511	36410616	Suv420h1	uc008fwz.2, uc008fxb.2, uc008fxc.2, uc008fwy.2, uc008fxa.2, uc012bfy.1, uc008fww.2	-0.274866		16.8425	1.44775			0.89655
chr1	36410719	36410942	Strn	uc008doz.1, uc008dpa.1	-0.0393557	-0.456365					0.79054
chr1	36411060	36411493	Sgip1	uc008two.1, uc008twp.1, uc008twq.1, uc008twr.1, uc008tws.1, uc008twt.1	-0.038167		11.0778				0.84175
chr1	36411626	36414884	Otud5	uc009smw.1			19.3423		0.83655	1	0.90408
chr1	36415306	36422326	Ctr9	uc009jfw.1, uc009jfx.1			17.6864		0.820732	1	0.86376
chr1	36422498	36424594	Cpeb1	uc009ibw.1, uc012fnv.1, uc012fnu.1			31.3253		0.439946		0.86218
chr1	36424880	36425949	AK155472, BC064456	uc009gcn.1, uc009gco.1		-0.456365					0.78738
chr1	36475087	36476524	Pum1	uc008uzk.2, uc008uzm.2, uc008uzn.2, uc008uzo.2, uc008uzp.2, uc008uzq.2					0.402341		0.19433
chr1	36477229	36477441	Cfl1	uc008gdq.2					0.679053		0.0641
chr1	36477779	36477971	mFLJ00017, Cyth4	uc007wpu.1, uc007wpr.1, uc007wps.1, uc007wpt.1, uc011zvu.1					0.983186		0.07435
chr1	36481803	36484946	Arhgef11	uc008psl.1, uc008psm.1, uc008psn.1, uc012cri.1					0.685741	1	0.91266
chr1	36485307	36495594	Slc37a3	uc009blk.2, uc009bll.2, uc009blm.2					0.610767	1	0.85371
chr1	36495678	36496453	Hydin, AK076897	uc009nks.1, uc009nkt.1					0.931019		0.87988
chr1	36498425	36500335	Bcl2l13	uc009dnt.1, uc009dnu.1					0.507908		0.86821
chr1	36500455	36501894	Safb	uc012avv.1, uc008dck.2					0.782934		0.79972
chr1	36569999	36575796	Trrap	uc009alt.1					0.93191		0.79987
chr1	36577073	36577363	Itpr1	uc009ddh.2					0.721667		0.6807
chr1	36593402	36595017	Pdia6	uc007nco.1, uc007ncp.1					0.223951		0.83766
chr1	36599711	36603754	Phka1	uc009tyr.1, uc009tys.1, uc009tyt.1						1	0.87873
chr1	36607214	36607350	Dock2	uc007ikx.1, uc007iky.1, uc007ilb.1						1	0.9697
chr1	36607422	36607512	Top2b	uc007shc.1			12.7629			1	0.90244
chr1	36607674	36608570	Zmym4	uc012dli.1, uc008uty.2			19.7163		0.626202		0.90635
chr1	36608995	36609096	Ttn	uc008kfn.1, uc008kfo.1, uc008kfp.1			18.1616				0.95455
chr1	36609242	36609563	Cse1l	uc008nys.2, uc012cjl.1			11.9095				0.84127
chr1	36609740	36609823	Chchd3	uc009bgo.1, uc009bgp.1			22.9854	1.29407			0.38095
chr1	36610413	36610560	Nsg1	uc008xga.1			25.6525	1.3258			0.90135
chr1	36610660	36610770	Itm2a	uc009ucg.1			41.6661	1.46931			0.93717
chr1	36610834	36611096	Fry	uc009atv.2	-0.129701		17.293				0.80702
chr1	36611246	36612776	Lamb2	uc009rpr.2			26.0697		0.607749		0.8545
chr1	36612926	36613647	Herc1	uc009qev.2, uc009qew.1			16.1771		0.569453		0.79745
chr1	36613775	36614204	AK135599, Ednra	uc009mhu.1, uc009mhv.1, uc009mhw.1			11.0462			1	0.66406
chr1	36614403	36614860	Zfp94	uc009fpg.2, uc009fph.2			18.7212			1	0.42616
chr1	36748535	36749055	Leng8	uc009exc.1					0.402903		0.80569
chr1	36757024	36757181	D19Ertd652e	uc008hvl.2, uc008hvm.2, uc012bnf.1	-0.0805363						0.63918
chr1	36758154	36758265	Dnalc4	uc007wuj.2, uc007wuk.1	-0.0608302						0.96203
chr1	36758747	36758903	Baz2b	uc008jtr.1, uc012bvt.1, uc008jts.1		-0.318005					0.76727
chr1	36759029	36759319	Col1a2	uc009avm.1		-0.305688					0.70988
chr1	36759446	36763714	2610507B11Rik	uc007kir.2					0.695152		0.86559
chr1	36763791	36765035	Gm5150	uc008orf.1		-0.318005					0.86458
chr1	36765101	36766650	Ttn	uc008kfo.1, uc008kfn.1					0.810478		0.89301
chr1	36838304	36839305	Ndst1	uc008fat.1, uc008fau.1, uc008fav.1					0.683347		0.8982
chr1	36852043	36852139	Pcf11	uc009iib.2, uc009iic.2	-0.178019						0.95833
chr1	36852262	36853006	2410025L10Rik, Fbrsl1	uc008yqw.1, uc012ebb.1, uc012ebc.1					0.776689		0.92879
chr1	36853170	36855786	Pdzd11	uc009twe.1, uc009twf.1, uc009twg.1					0.952986		0.88146
chr1	36856249	36858669	Cep192	uc012bel.1, uc008fnb.2, uc008fnc.2					0.431512		0.8432
chr1	36858798	36861312	Gphn	uc007nzc.2, uc007nzd.2		-0.398793					0.82737
chr1	36861492	36864728	Nlrp3	uc007jeh.1, uc007jei.1					0.700142	1	0.85971
chr1	36865322	36865671	Immp1l	uc008lle.1			11.4224				0.96838
chr1	36865831	36867125	Vcl	uc007skz.1					0.620334		0.90327
chr1	36867312	36868252	Ift74	uc008tsg.1		-0.368285	11.8198		0.840603		0.89889
chr1	36868440	36869005	Akirin1	uc008upv.1	-0.115376	-0.322988					0.87574
chr1	36869149	36869401	Pla2r1	uc008jug.1, uc008juh.1	-0.178182						0.94667
chr1	36869554	36872299	Rapgef3	uc007xkz.2, uc007xla.2, uc011zym.1			12.8951		0.564394		0.82872
chr1	36872367	36872731	Hgs	uc007msx.2, uc007msz.2, uc007msy.2			19.2942				0.89049
chr1	36872842	36872953	Dpy19l3	uc009gkg.2	-0.0624445		17.7077				0.90385
chr1	36873093	36875502	Cdc42bpg	uc008gia.2					0.538158		0.93076
chr1	36875621	36875737	Itga4	uc008kgq.1, uc008kgr.1	-0.218985						0.83784
chr1	36876061	36879911	Atp2a2	uc008zlj.2, uc008zli.2	-0.116441				0.411588		0.83333
chr1	36879999	36881560	Fam190a	uc009cdw.2, uc012emv.1			10.6542		0.7631		0.8957
chr1	36881666	36882056	Pank3	uc007ilf.1	-0.215956	-0.322988	15.978				0.85507
chr1	36882192	36882273	Tmem63a	uc007dwx.1, uc007dwy.1			20.3027	1.02803			0.96078
chr1	36882385	36883855	Uimc1	uc007qpv.1, uc011yzp.1, uc007qpw.1	-0.232801	-0.398793	22.5593		0.333368		0.89623
chr1	36884027	36884106	AK016887	uc007lxt.1	-0.0140297		28.7463	2.54744			0.92742
chr1	36884261	36884909	Mapt	uc007lwe.1, uc007lwf.1, uc007lwg.1, uc007lwh.1, uc007lwi.1, uc011yga.1	-0.0893914	-0.368285					0.92735
chr1	36886520	36890340	Ppap2a	uc007rwq.1, uc007rwr.1	-0.322259		10.9258		0.293578		0.87745
chr1	36890403	36891460	Ddx10	uc009plz.2	-0.0741431						0.86796
chr1	36891518	36891606	Dnajb6	uc008wup.2, uc008wuq.2, uc008wur.2			20.3009	1.40177			0.94366
chr1	36891758	36894803	Vps13a	uc008gwv.1, uc012bjf.1, uc008gwx.1, uc008gwy.1	-0.00218783				0.291001		0.91502
chr1	36894885	36897233	mKIAA0184, Dip2a	uc007fuf.1, uc007fuh.1	-0.0295762		10.3982		0.306459		0.901
chr1	36897357	36898438	4930441O14Rik	uc011zbk.1		-0.338465	11.7993		0.538536		0.93116
chr1	36898556	36911688	Adsl	uc007wvz.1					0.312046		0.89814
chr1	36911813	36929356	Eif2ak4	uc008lrw.2, uc008lrx.2, uc012cbh.1, uc008lry.1, uc012cbi.1					0.531375		0.87793
chr1	36929426	36938178	Nup155	uc007vei.1, uc007vej.2					0.66908		0.88598
chr1	36938220	36946108	Snd1	uc012eiu.1, uc009bct.1	-0.00510493		11.8147		0.323568	1	0.8828
chr1	36946171	36996009	Tnn	uc007dee.2			12.7179		0.310758	1	0.90392
chr1	37359648	37390383	Atp8b4	uc008mdn.2, uc008mdo.2, uc008mdp.1	-0.0749534				0.766445	1	0.86258
chr1	37390680	37390908	Man2b1	uc009mpk.1	-0.291157				0.663496		0.82653
chr1	37391018	37414187	Bend7	uc008iez.2, uc008ifa.2, uc012bou.1					0.687908	1	0.84656
chr1	37414870	37415352	Dmpk	uc009fko.2, uc009fkn.2, uc009fkp.2	-0.0724191						0.82464
chr1	37415398	37420954	Serpinb1a	uc007pzu.1, uc007pzv.1					0.857018		0.85459
chr1	37421074	37423007	4932438A13Rik	uc008pab.2, uc008pac.2, uc008pad.2	-0.065878						0.88086
chr1	37423464	37423714	Brf1	uc007pfn.1	-0.245057						0.8875
chr1	37425270	37426065	Nav2	uc009hbd.2, uc009hbm.2	-0.165066						0.9069
chr1	37428652	37429155	Tmem9b	uc009jec.1, uc009jed.1	-0.200883						0.92256
chr1	37431135	37434422	Far1	uc009jhn.1, uc009jho.1, uc009jhp.1, uc009jhq.1						1	0.84615
chr1	37434607	37435685	Upf2	uc008igc.1, uc008igd.1	-0.169928						0.91231
chr1	37436906	37440183	Dennd5a	uc009jek.1, uc009jel.1					0.55069	1	0.8855
chr1	37444716	37445631	Vcl	uc007sky.1, uc007skz.1	-0.0423808						0.82079
chr1	37445756	37446494	Rbfox2	uc007wng.2, uc007wni.2, uc007wnh.2	-0.323687						0.85992
chr1	37447035	37449787	Eln	uc008zwv.1	-0.153391					1	0.79914
chr1	37449886	37452914	Atp11b	uc008oys.1, uc008oyt.1	-0.196175					1	0.836
chr1	37456403	37460293	Zfp143, AK005418	uc009jes.1, uc009jew.1, uc009jex.1, uc012fse.1						1	0.89735
chr1	37461285	37464971	Psmc6	uc007tgn.1					0.963794		0.89082
chr1	37477473	37485186	Ifi204, Mndal	uc007drw.1, uc007drx.1, uc007dry.2, uc007drz.2	-0.108986					1	0.79959
chr1	37487339	37488137	Esyt1	uc007hng.1, uc007hnh.1					0.69224		0.86343
chr1	37488422	37489395	Ddah2	uc008cfh.2, uc008cfi.2					0.498377		0.84938
chr1	37489517	37494006	Stab1	uc007swv.1	-0.223564				0.307623		0.81475
chr1	37494324	37495526	Trp53bp2	uc007dyc.1, uc007dyd.1					0.165761		0.86625
chr1	37501531	37501651	Ms4a6c, AK079938	uc008gsh.2, uc008gsi.1			69.8526				0.82857
chr1	37501765	37505940	Plcl2	uc012avf.1			48.2774		0.184709	1	0.86418
chr1	37506008	37507173	Kif13b	uc007uim.1, uc007uin.1			38.6287				0.81081
chr1	37507253	37509075	Atf7ip	uc009elv.1, uc009elx.1			52.7377		0.993598	1	0.88397
chr1	37509475	37511588	Tars	uc007vhc.1			16.0105				0.86134
chr1	37511720	37513434	Fndc3a	uc007upf.1, uc007upg.1	-0.0281222		29.6949				0.91453
chr1	37513550	37519736	Tbc1d5	uc008cyy.2, uc008cyz.2, uc012avg.1			32.5703				0.86975
chr1	37519813	37521265	Rnf5	uc008ccy.1	-0.12892	-0.500689	172.85	1.7943			0.95831
chr1	37521380	37523381	Tpt1, Tpt1p	uc007uqz.2, uc007ura.1			32.8175				0.87568
chr1	37523429	37542695	AK034502, 2610110G12Rik, Atat1	uc008ciz.1, uc008cjb.2, uc012arw.1, uc008cja.2, uc008cjc.2, uc008cje.2, uc008cjd.2		-0.391621	49.1019			1	0.86174
chr1	37545451	37547104	Ubr4	uc008vmi.1, uc008vmj.2, uc008vmm.2	-0.10218		67.837				0.85072
chr1	37547239	37552717	Dock2	uc007ikx.1, uc007iky.1, uc007ilb.1	-0.136213	-0.323394	37.3453				0.83242
chr1	37552941	37555417	Clec2i, BC035044	uc009eet.1, uc009eeu.1, uc009eev.1, uc012eth.1, uc012etg.1		-0.340086	37.8393				0.91433
chr1	37555586	37592883	D10Wsu52e	uc007gni.1	-0.0436756	-0.500689	32.471			1	0.84892
chr1	37593250	37597809	Ddhd2	uc009lgv.2, uc009lgw.2			13.6427				0.78624
chr1	37688797	37694705	Tspan33	uc009bec.1, uc009bed.1						1	0.85306
chr1	37694875	37701405	Mapkapk5, Tmem116	uc008zjh.1, uc008zjp.1						1	0.84405
chr1	37733625	37776414	Phf20	uc008nmy.1, uc008nmz.1						1	0.84657
chr1	37820355	37840661	Chic2	uc008xtw.1						1	0.83399
chr1	37876486	37889250	Stard3nl	uc007ppa.1, uc007ppb.1					0.597874	1	0.91627
chr1	37892438	37897343	Arhgef25	uc007hij.2, uc007hik.2						1	0.88511
chr1	37899248	37899299	Rusc2	uc008spm.1, uc008spn.1, uc008spo.1				1.72742			0.91111
chr1	37899366	37906075	Ncstn	uc007dpk.2					0.608052		0.88711
chr1	37912219	37921570	Stt3b	uc009ryp.1						1	0.882
chr1	37936209	37936404	Wnt7a	uc009cxz.1				1.3193			0.90909
chr1	37936466	37937777	Myh10	uc007jny.1, uc007jnz.1					0.575474	1	0.88708
chr1	37937894	37938543	Golm1	uc007quw.1, uc007qux.1					0.941761	1	0.84044
chr1	37938631	37939406	Atp6v1h	uc007afm.1, uc007afn.1					0.900945		0.75949
chr1	37942162	37947004	Heatr1	uc007plk.1	-0.010453				0.658658	1	0.86162
chr1	37947430	37949787	Wbscr16	uc008zvc.2					0.538681	1	0.89627
chr1	37950861	37952174	Atp8b2	uc008qah.1, uc008qai.1						1	0.91343
chr1	38044625	38047047	Acvr1	uc008jst.1, uc008jss.1, uc008jsu.1					0.765569		0.89957
chr1	38047303	38050836	Ddx49	uc009lzu.1, uc012gey.1					0.874477		0.83651
chr1	38050956	38052477	Ttn	uc008kfo.1, uc008kfn.1				1.21328	0.887872		0.87155
chr1	38055170	38074650	Sik3	uc009pgz.2, uc009pha.1	-0.112065		66.8939		0.496028		0.87213
chr1	38074955	38075709	Plekhm1	uc007lug.1		-0.334859	88.4591				0.89881
chr1	38076380	38078438	Vps13d	uc012dox.1		-0.375091	70.9575			1	0.85908
chr1	38078657	38079008	Oxsr1	uc009sao.1, uc009sap.1, uc009saq.1			92.6193				0.71958
chr1	38079160	38089121	mKIAA0377, Ppip5k1	uc012ccp.1, uc008lyl.1, uc008lym.1, uc008lyn.1, uc008lyo.1, uc008lyp.1	-0.0125598		86.6386		0.667754		0.86757
chr1	38089221	38089912	Tmem188	uc009mrb.2, uc009mqx.2, uc009mra.2, uc009mqz.2			74.1719				0.8722
chr1	38090003	38090873	Usp25	uc007zsb.1	-0.0872701		76.2318			1	0.89392
chr1	38090949	38092837	Ank3	uc007fnc.1, uc007fmw.1, uc007fmx.1, uc007fmy.1, uc007fmz.1, uc007fna.1, uc007fnb.1, uc007fne.1, uc007fnh.1, uc007fni.1, uc007fnj.1, uc007fnk.1	-0.313508		133.631		0.999912	1	0.89957
chr1	38093119	38094047	Alox15	uc007juo.1	-0.313184	-0.375091	103.018				0.77778
chr1	38094156	38094391	Htr2c	uc009unc.1, uc009und.2, uc009une.2			87.8681	1.15804			0.76923
chr1	38094503	38097517	Rnf170	uc009lhl.1, uc009lhm.1, uc009lhn.1, uc012gbo.1, uc009lho.1, uc009lhp.1	-0.20833		67.877				0.84401
chr1	38097586	38098541	Sf3a1	uc007huo.2, uc007hup.2	-0.0373552		81.3439				0.86935
chr1	38098684	38101548	Casz1	uc008vvn.2	-0.202334		56.9851		0.887728		0.78205
chr1	38101681	38102168	Nsun2	uc007rcm.2, uc007rcn.2	-0.190341		84.9731				0.81985
chr1	38102352	38102492	Nktr	uc009sdr.1, uc009sds.1, uc009sdt.1	-0.00458479		38.0012				0.8125
chr1	38102655	38103456	Rev3l	uc007ewc.1, uc007ewd.1	-0.193906		92.9949				0.8221
chr1	38103589	38105637	Siglecg	uc009gmo.1	-0.0608541		119.726				0.72086
chr1	38105770	38105861	Rab4b	uc009fvc.1, uc009fvd.1	-0.269914		105.591	1.08124			0.74684
chr1	38105939	38106020	Phldb2, AK165366	uc007zjc.1, uc007zjd.1	-0.0107113		218.22	1.66892			0.74138
chr1	38106186	38107031	Snap47	uc007jds.1, uc007jdt.1			127.792				0.57927
chr1	38107171	38107967	Fsd1l	uc008sxc.2, uc012deh.1, uc008sxd.1	-0.221781		164.971				0.69689
chr1	38108130	38108450	Ankrd32	uc007rgu.2, uc007rgs.2, uc007rgv.2	-0.0263563		40.6235				0.49189
chr1	38113312	38113561	Eif4e	uc008rnn.1	-0.0899804						0.88889
chr1	38120181	38124344	Farp1	uc007vaa.1					0.85284		0.86448
chr1	38124465	38128187	Elmo1	uc007ppn.1, uc007ppo.1, uc007ppp.1					0.711907	1	0.92726
chr1	38128343	38131159	Lrig1	uc009czu.1, uc012epl.1, uc012epm.1					0.910434		0.8941
chr1	38131869	38136134	P2rx6, mP2XM	uc007yli.2, uc012abt.1, uc012abu.1					0.532974	1	0.88537
chr1	38136244	38140548	Uspl1	uc009apl.2, uc009apj.2, uc009apm.2, uc009aph.2, uc009apk.2, uc009apg.2, uc009api.2, uc009apn.1					0.751992	1	0.91351
chr1	38140673	38142389	Supt5h	uc009fyi.1, uc009fyj.1, uc012fgq.1					0.831276		0.91679
chr1	38145520	38148907	Blzf1	uc007dih.1, uc007dii.2, uc007dig.1					0.662518		0.90823
chr1	38149061	38155697	Avl9, mKIAA0241	uc009cbl.2, uc009cbk.2					0.447068		0.91256
chr1	38155867	38164412	Mrps9	uc007ava.2					0.600875	1	0.8958
chr1	38165313	38186306	Trrap	uc009alt.1					0.297717	1	0.91278
chr1	38236416	38238104	Cct3	uc008pul.1, uc008pum.1, uc008pun.1, uc008puo.1		-0.431813					0.90719
chr1	38238510	38242169	Lrrc49	uc009pzb.1, uc009pzc.2, uc012gur.1, uc009pzd.2, uc009pze.2, uc009pzf.2		-0.376712					0.91385
chr1	38243853	38248015	Gsk3b	uc007zen.1, uc007zeo.1		-0.364233			0.961782	1	0.86497
chr1	38250475	38260655	Baff, Tnfsf13b	uc009kun.1, uc009kuo.1, uc009kup.1, uc009kuq.1, uc012fzg.1		-0.49923			0.973098	1	0.88863
chr1	38260784	38261734	Ubn2	uc009bke.2, uc009bkh.2, uc009bkf.1		-0.360992					0.91218
chr1	38261937	38264750	Nrbp2	uc007wim.1, uc007win.1		-0.404424					0.89738
chr1	38267493	38275107	Sltm, Met	uc009qok.1, uc009qol.1, uc012gwl.1		-0.349972					0.8699
chr1	38275301	38309485	Rapgef5	uc007pib.2					0.537133	1	0.86599
chr1	38309527	38326554	Abca8a	uc007mdf.1, uc007mdg.2		-0.397618					0.90231
chr1	38326607	38376956	Csmd1	uc009kzp.1, uc009kzq.1, uc009kzr.1	-0.17219				0.335575	1	0.87171
chr1	38377009	38386716	Tmc6	uc007mnm.2, uc007mnn.2, uc007mno.2, uc007mnq.1					0.467562		0.86083
chr1	38386754	38398565	Fgd6	uc011xlz.1	-0.511223	-0.49923			0.606825	1	0.88113
chr1	38398647	38441793	Med17	uc009ofl.1					0.438078	1	0.87511
chr1	38442007	38446154	Ptprg	uc007sfm.2, uc011zfz.1, uc007sfn.2					0.300294		0.89474
chr1	38446247	38446409	Lor	uc008qdk.1			10.5608	1.5645	0.679489		0.88768
chr1	38446526	38447668	Map4k2	uc008gie.1, uc008gif.1, uc008gig.1, uc008gih.1, uc008gii.1, uc008gij.1					0.768001		0.88811
chr1	38448011	38450393	Caml	uc007qrv.1					0.376142		0.89837
chr1	38450820	38463340	Wdr11	uc009jzn.2, uc009jzo.2					0.712175		0.87308
chr1	38463389	38591750	Ppp2r5a	uc007eci.1	-0.026497		10.0952		0.317428	1	0.8662
chr1	38595847	38683933	Lrp4	uc008kvx.2			11.7621	1.09208	0.795074	1	0.86847
chr1	38684090	38721702	Mllt4	uc008amr.1, uc008ams.1		-0.435864				1	0.79659
chr1	39048221	39051759	Csde1	uc008qsg.2, uc008qsh.2, uc008qsi.2, uc008qsj.2, uc008qsl.2			10.1225		0.574243		0.79165
chr1	39051851	39052089	Golim4	uc008pnf.1, uc008png.1			11.4642				0.59615
chr1	39251588	39320163	Atn1	uc009dro.1, uc009drq.1, uc009drr.1						1	0.83205
chr1	39369914	39381284	Ttn	uc008kfo.1, uc008kfn.1						1	0.74326
chr1	39424780	39424993	Parn	uc007ygc.1, uc007ygd.1				1.39437	0.858922		0.84412
chr1	39425101	39426858	Pla2g4f	uc008lvi.2, uc012cca.1, uc012ccb.1, uc012ccc.1					0.399437		0.78695
chr1	39426985	39427798	St8sia6	uc008ikc.1					0.554803		0.68902
chr1	39429632	39430160	Wdfy4	uc007szk.2			25.1756	1.05502			0.52718
chr1	39430670	39430926	Fam102b	uc008rac.2			25.3475	1.50306			0.72745
chr1	39431017	39433268	Ern1	uc007lyz.1, uc007lyy.1, uc007lza.1			20.4722		0.809889	1	0.72902
chr1	39433335	39433722	Ubxn7	uc007yyr.2, uc007yyq.2	-0.0746414		13.8814				0.67528
chr1	39433964	39436299	Erlec1	uc007iic.1			12.1318				0.87175
chr1	39436369	39436839	Rab12	uc008djy.1			10.1801				0.91781
chr1	39438408	39441965	Stard10	uc009ioh.1, uc009ioi.1, uc009ioj.1, uc012fqj.1			25.462		0.982016	1	0.86658
chr1	39442084	39442842	Enkur	uc008ina.1			11.1423				0.80365
chr1	39443058	39446152	Ptgfrn	uc008qre.1			10.9503		0.467625	1	0.87809
chr1	39449100	39450909	Atrx	uc009ubb.1, uc009ube.1, uc009ubf.1, uc009ubg.1			11.065		0.974272		0.87548
chr1	39451118	39459527	E2f3, E2F3	uc007pyq.2, uc007pyr.1, uc007pys.1					0.768175	1	0.86117
chr1	39459769	39462135	Myo1e	uc009qnx.1, uc012gwk.1			17.0355		0.906349	1	0.86768
chr1	39463716	39482912	Pygb	uc008mul.1					0.933553	1	0.87012
chr1	39483024	39535284	Huwe1	uc009upn.1, uc009upq.1, uc009upr.1						1	0.84966
chr1	39596921	39599244	Slc35c2	uc008nxd.1, uc008nxe.1, uc008nxf.1, uc008nxg.1, uc008nxh.1	-0.269913						0.83818
chr1	39599448	39601736	Txnl4a	uc008fsn.1, uc008fso.1, uc008fsq.1, uc008fsp.1	-0.170894				0.936293	1	0.66855
chr1	39601834	39601913	Dhx30	uc009rtg.1, uc009rth.1, uc009rti.1, uc009rtj.1, uc009rtk.1				1.64292			0.88506
chr1	39605686	39605770	Htt, Hdh	uc008xda.1, uc008xdb.1, uc008xdc.2			221.075	127.666			0.99735
chr1	39605962	39607298	Spire1	uc008fmp.1					0.792122	1	0.90667
chr1	39609361	39612322	Sftpd	uc007tcr.2					0.843954	1	0.89098
chr1	39612516	39615159	Snrpb	uc008mij.1					0.822172	1	0.85642
chr1	39615257	39617537	Atp11b	uc008oyt.1, uc008oyv.1					0.739361	1	0.90672
chr1	39617621	39620892	Ubap1	uc008sim.1, uc008sin.1, uc012dca.1					0.876167	1	0.87921
chr1	39620962	39621926	Tubgcp5	uc009hdd.1, uc009hde.1, uc009hdf.1						1	0.93379
chr1	39622178	39633671	2700007P21Rik	uc008llq.1, uc008llr.1					0.594603	1	0.89062
chr1	39958132	39958353	Golgb1	uc007zdh.2, uc012afk.1	-0.215855						0.79577
chr1	39958420	40019022	Fuca1	uc008vhi.2	-0.0741431					1	0.86476
chr1	40019080	40030771	Tmtc1	uc009etj.2, uc009eti.2, uc012evv.1	-0.111903						0.8554
chr1	40030898	40033551	Zbtb41	uc007cwg.2, uc011wtd.1	-0.021149						0.85209
chr1	40037496	40039983	4933434E20Rik	uc008qbd.2, uc008qbc.2, uc012csq.1					0.557427		0.85777
chr1	40040115	40040727	Shb	uc008sss.1, uc008sst.2, uc008ssu.1		-0.317721					0.97297
chr1	40040783	40042026	Hmha1	uc007gbd.2, uc007gbe.2, uc007gbf.2, uc007gbg.2, uc007gbh.2					0.963481		0.8715
chr1	40042106	40043469	Utrn	uc007ejw.1	-0.155822						0.88248
chr1	40043646	40045814	Senp3	uc007jrb.2, uc007jrc.2	-0.0148286						0.92387
chr1	40045888	40046933	B3galnt2, beta3GalNAcT2	uc007pmn.1, uc011ywj.1, uc007pmo.1					0.656642		0.76028
chr1	40047145	40053865	Zdhhc14	uc008aff.1					0.794919		0.85584
chr1	40056820	40057375	Ift172	uc008wyb.1					0.888138		0.83044
chr1	40058437	40060601	mPcl2, Mtf2	uc008ynj.1, uc008ynk.1, uc008ynl.1, uc008ynm.1, uc008ynn.1, uc008yno.1, uc012eap.1					0.748169		0.87697
chr1	40060833	40061651	Mak16	uc009lji.1						1	0.90228
chr1	40061759	40063515	Ccl9	uc007kpj.1		-0.317721			0.90675		0.87259
chr1	40063668	40064277	Rngtt	uc012dbk.1, uc012dbl.1, uc008sfv.1	-0.0242282						0.80627
chr1	40064376	40065175	App	uc007ztn.2, uc007ztp.2, uc007ztq.2, uc007ztm.2, uc007zto.2, uc012ahn.1					0.585358		0.86617
chr1	40065185	40066532	Zfp758	uc008ars.1, uc008arr.1, uc012alq.1	-0.121465				0.921167		0.83476
chr1	40067523	40068494	Cr1l, Crry	uc007eeu.1, uc007eev.1, uc007eew.1					0.818343		0.86395
chr1	40071069	40071371	Tpm1	uc009qfo.1, uc012gvr.1, uc012gvs.1, uc009qfp.1, uc012gvt.1, uc012gvu.1, uc012gvv.1, uc012gvw.1, uc012gvx.1, uc009qfq.2, uc009qfr.2, uc009qfs.1	-0.274289	-0.342841					0.89571
chr1	40071543	40073954	Irf6	uc007edy.1					0.492895		0.857
chr1	40074099	40076388	4933439F18Rik	uc007jfw.2, uc007jfx.2					0.682178	1	0.92791
chr1	40076524	40077928	Slc20a2	uc009ldf.2		-0.342841				1	0.89303
chr1	40080365	40081154	Flg	uc008qff.1					0.923549		0.82609
chr1	40133484	40141612	Stra13	uc007muc.1, uc007mud.1						1	0.68734
chr1	40141665	40141811	Rc3h1	uc007del.2						1	0.76389
chr1	40141860	40141988	Ptcd3	uc009chq.1, uc009chr.1, uc009chs.1					0.808334	1	0.70796
chr1	40142133	40142457	Cars	uc009kpn.1, uc009kpo.1					0.532343	1	0.89318
chr1	40142697	40159233	Pum2	uc007mzu.2, uc007naa.2, uc007mzv.2, uc007mzw.2, uc007mzx.2, uc007mzy.2, uc007mzz.2					0.576867	1	0.86702
chr1	40159383	40162108	Rnf216	uc009ajm.2, uc009ajn.2						1	0.83607
chr1	40162368	40168799	Ppp1cb	uc008wzq.2, uc008wzr.2						1	0.86737
chr1	40168981	40171868	Smad5	uc007qsx.2, uc007qsy.2, uc007qsz.2, uc007qsw.2						1	0.94937
chr1	40172044	40174799	Abcf3	uc007ypz.1						1	0.86592
chr1	40282152	40323430	Rbms3	uc009rza.2, uc009rzc.2, uc009ryw.2, uc009ryx.2, uc009ryv.2, uc009ryy.2, uc009ryz.2, uc009rzb.2, uc009rzd.1			61.2989		0.509962	1	0.85991
chr1	40323727	40339077	Dedd	uc007dny.2, uc007dnx.2, uc007dnz.2			87.6231		0.559446	1	0.85211
chr1	40339142	40349964	Rad21	uc007vrd.2			106.402		0.674877	1	0.9065
chr1	40350493	40351602	Fzr1, Fyr	uc007ght.1, uc011xjh.1			101.001			1	0.93076
chr1	40351772	40354753	D6Wsu163e	uc009dvn.1			99.6339				0.8015
chr1	40354820	40357604	Slc39a11, Sstr2	uc007meo.1, uc007mep.1, uc007meq.1			68.7682		0.561103		0.7968
chr1	40357723	40359122	Mgrn1, mKIAA0544	uc007yap.1, uc007yaq.1, uc007yar.1, uc007yas.1			82.4816				0.7881
chr1	40359275	40367130	Ywhab	uc008ntp.1			72.4112		0.834808		0.86248
chr1	40367275	40369191	mKIAA0896, Ubr5	uc007vnm.1, uc007vnn.1, uc007vnp.1, uc007vno.1			54.3601				0.84091
chr1	40369360	40369819	Ptdss1	uc007qzz.1, uc007raa.1			51.003				0.87166
chr1	40381665	40383333	mKIAA0933, Dopey2	uc007zzv.1, uc007zzw.1, uc007zzx.1					0.298355		0.85429
chr1	40386015	40399872	Ndufa11	uc008ddb.2, uc008dcz.2, uc008dda.2						1	0.87933
chr1	40400036	40402650	Pibf1	uc007uva.1, uc007uvb.1, uc007uvc.1					0.863682		0.82416
chr1	40402723	40407780	1700012B15Rik	uc007mwi.2, uc007mwk.1, uc007mwj.2, uc011yjq.1					0.391508	1	0.89312
chr1	40408744	40413663	Klf15	uc009cxj.1					0.335885		0.88757
chr1	40523203	40528573	Csde1	uc008qsg.2, uc008qsh.2, uc008qsi.2, uc008qsj.2	-0.139778				0.532027		0.88387
chr1	40528660	40531538	Hbs1l	uc007eon.1, uc007eoo.1	-0.0221214				0.69449		0.83619
chr1	40531786	40535229	Rnf20	uc008swb.2, uc008swa.2					0.793868		0.85118
chr1	40535396	40537766	Uhrf1bp1	uc008bpt.1					0.556037		0.93014
chr1	40537912	40541125	Map1lc3b	uc009nrw.1					0.6113		0.84301
chr1	40541189	40543819	A230056P14Rik	uc009hdt.2					0.966866		0.92762
chr1	40543944	40546445	Gsr	uc009lkf.1					0.778688		0.73029
chr1	40548426	40552593	Eif1ad	uc008gct.1					0.586503	1	0.93479
chr1	40552753	40555182	Pde8a	uc009ibt.1						1	0.70528
chr1	40572621	40573241	Tnik	uc008otx.2, uc012cob.1, uc012coc.1, uc012cod.1, uc008oty.1					0.927871		0.88824
chr1	40583763	40588320	Glud1	uc007tas.2					0.577381	1	0.89733
chr1	40588472	40593902	Map4k2	uc008gie.1, uc008gif.1, uc008gig.1, uc008gih.1, uc008gii.1, uc008gij.1					0.302716	1	0.80282
chr1	40593969	40596068	Tmcc2	uc007cor.1, uc007cos.1, uc007cot.1						1	0.89879
chr1	40596331	40598731	Plekhg1	uc007ehl.2, uc007ehm.2					0.964855	1	0.88847
chr1	40659916	40663853	Parp4	uc007ucd.2, uc011zmb.1					0.520482		0.92453
chr1	40667233	40668967	Ick	uc009qtt.2, uc009qtu.2, uc009qtv.2					0.633619		0.76303
chr1	40675982	40680237	Utp6	uc007kkz.1, uc007klb.1						1	0.85075
chr1	40681147	40686081	Svil	uc012ayz.1, uc008dyr.2, uc012aza.1						1	0.8709
chr1	42908272	42919313	Ckap5	uc008kwb.1, uc008kwd.1, uc008kwe.1	-0.0333036				0.420349		0.872
chr1	42919494	42936599	Trim28	uc009ffb.2	-0.275261				0.171298		0.89639
chr1	42936663	42936740	Espl1	uc007xvf.2, uc007xvg.2	-0.0179676						0.84848
chr1	42938777	42944551	Itga9	uc009rzw.2, uc009rzx.2					0.229138	1	0.87429
chr1	42944632	42952194	Suz12	uc011yap.1, uc007klc.1					0.364139		0.87999
chr1	42952263	42952937	Vps39	uc008lvj.2, uc008lvl.2, uc008lvk.2					0.851608		0.92286
chr1	42953014	42955284	Parvb	uc007xby.1					0.387167		0.85356
chr1	42955973	42956285	Ogfrl1	uc007amb.1					0.808645		0.89412
chr1	42956395	42960139	Uvrag	uc009ikz.2, uc009ilb.2, uc009ild.2					0.586417		0.84392
chr1	42960310	42962249	Capn1	uc008ggj.2, uc012bhi.1, uc008ggk.2	-0.0721984				0.783245		0.84505
chr1	43106681	43108402	Acyp1	uc007ogu.2, uc007ogv.1					0.830618		0.82848
chr1	43108837	43110255	Dpy30	uc008dnw.2, uc012axc.1, uc008dnx.2, uc008dny.2	-0.19342						0.84644
chr1	43110416	43111363	Btbd1	uc009icn.1	-0.087108						0.88771
chr1	43113601	43115942	Emr1	uc008des.2, uc012awa.1, uc012awb.1, uc008det.2, uc008deu.2, uc008dev.2	-0.142857						0.89014
chr1	43116001	43116724	R3hdm2	uc007hjl.2, uc007hjm.2, uc007hjn.2, uc007hjo.2, uc007hjp.2, uc007hjq.2	-0.123666						0.92697
chr1	43119445	43124318	Ncln	uc007gig.1	-0.20201				0.533695		0.85232
chr1	43124474	43128305	Sec16a	uc008ivh.1, uc008ivi.1					0.518069		0.81789
chr1	43128501	43131085	Gpr107	uc008jdo.2, uc008jdp.2	-0.342517						0.9163
chr1	43132798	43149225	Phip	uc009qvv.1, uc009qvw.1, uc009qvx.1, uc009qvy.1, uc009qwa.1					0.651836	1	0.87401
chr1	43149332	43153696	Tpr	uc007cyb.2, uc007cye.1, uc007cyf.1						1	0.74197
chr1	43155708	43157559	AK019772	uc009dta.1	-0.110139						0.76181
chr1	43157727	43167842	Plekha1	uc009kar.1, uc009kas.1, uc009kat.1					0.974567		0.90341
chr1	43168219	43170030	Ipo9	uc011wsj.1, uc011wsk.1, uc007cte.1					0.726811		0.83814
chr1	43502873	43517801	Cog3	uc007uqw.1					0.513116	1	0.8924
chr1	43519068	43566465	Actr2	uc011xrw.1, uc007ict.2					0.314003	1	0.88143
chr1	43566629	43590396	AK016486	uc011wyw.1					0.281533	1	0.87361
chr1	43590639	43610705	Ulk2	uc007jih.2					0.466574	1	0.8786
chr1	43611428	43625992	Srrm1	uc008vge.2, uc012dmz.1, uc008vgf.2, uc008vgg.2					0.479069		0.88918
chr1	43817410	43821734	Sbno1	uc008zpp.1, uc012edl.1, uc008zpq.1					0.443119		0.89875
chr1	43821855	43828525	Tnks2	uc008hhu.2					0.921296		0.90431
chr1	43828648	43831661	Myo1f	uc008byu.2, uc012api.1, uc008byv.2					0.6159		0.79398
chr1	43837015	43847308	Gata3	uc008ihf.1, uc008ihe.1, uc008ihg.1						1	0.80915
chr1	43847490	43854089	Klhdc10	uc009bff.1, uc009bfe.1					0.316278		0.85636
chr1	43854151	43862197	Tctn1, Tect1	uc008zkx.1, uc012ecx.1					0.404078	1	0.90833
chr1	43862520	43864194	Bmp2k	uc008yfo.1, uc008yfp.1					0.535959		0.89842
chr1	43864223	43884459	Spna2	uc008jar.1, uc012btk.1, uc008jas.1, uc008jat.1					0.273645		0.87326
chr1	43991099	43996954	Ppfibp2	uc009jbc.2, uc009jbd.2, uc009jbe.2					0.766259		0.93185
chr1	43997084	44006156	AK005418, Ipo7	uc009jes.1, uc009jev.1, uc009jeu.1					0.79446		0.76228
chr1	44008057	44010101	Ncbp1	uc008stj.1, uc008stk.1, uc008stl.1					0.558773		0.94804
chr1	44010227	44011421	Phactr1	uc007qfn.1, uc007qfo.1, uc007qfp.1, uc007qfq.1, uc007qfr.1					0.94376		0.91309
chr1	44011586	44013315	Afg3l1	uc009nwd.2, uc009nwe.2					0.936524		0.8756
chr1	44014358	44016928	Arhgap21	uc008imx.1, uc012brl.1, uc008imz.1	-0.174135				0.511664		0.93175
chr1	44017813	44025726	Mdm2	uc007hdl.1, uc007hdm.1, uc011xno.1, uc011xnp.1					0.424836		0.9366
chr1	44027362	44028408	Mpp1	uc009tpp.1, uc009tpq.1	-0.0307106						0.92887
chr1	44030366	44032260	Ptcd3	uc009chq.1, uc009chr.1					0.729628	1	0.94659
chr1	44032368	44034051	Myh11	uc007yhd.2, uc007yhe.2					0.587333	1	0.92482
chr1	44037250	44038574	Bat1a	uc008chb.2, uc008cgz.2, uc008cha.2, uc008chc.2, uc008chd.2					0.891175		0.89665
chr1	44040162	44040358	Mfn2	uc008vtg.1, uc008vth.1, uc008vti.1, uc008vtj.1	-0.0775495						0.98834
chr1	44040438	44042260	Nop58	uc007bdy.1					0.535271	1	0.94459
chr1	44042300	44047355	Notch3, BC048393	uc008bvw.1, uc008bvx.1					0.466562		0.93443
chr1	44047508	44048107	Reep1	uc009chc.1					0.944473		0.95899
chr1	44049240	44056472	9930021J03Rik	uc008hdy.2					0.338896		0.93866
chr1	44056681	44058163	Tmem131	uc007ard.1					0.46253		0.94842
chr1	44066879	44067354	Jarid1a, Kdm5a	uc009dnf.2, uc009dng.2, uc009dne.2					0.595696	1	0.12664
chr1	44156847	44158311	Trem3	uc008cwy.1					0.790249		0.86567
chr1	44166929	44167579	Hspg2	uc008vjc.2, uc008vjf.2					0.854097	1	0.94737
chr1	44170021	44171285	Ankrd29	uc008ecd.2					0.934706		0.91457
chr1	44171745	44173882	Hnrnpa1	uc007xxp.1, uc012aah.1, uc007xxs.1, uc012aai.1, uc007xxr.1, uc007xxt.1					0.976503		0.84143
chr1	44176216	44176812	AK076660	uc007cvd.1					0.903954		0.66987
chr1	44186523	44193828	Map3k5	uc007enm.2, uc011xaz.1						1	0.90766
chr1	44195505	44198622	Nfkb2	uc008hst.2, uc008hsu.2, uc008hsv.1, uc008hsx.2, uc008hsy.2, uc008hsz.1, uc008hta.1						1	0.94536
chr1	44206368	44213781	Wwc2	uc009lrm.1					0.40113	1	0.88779
chr1	44213958	44214988	Chfr	uc008ypu.2, uc008ypv.2, uc008ypw.2, uc012eaz.1, uc008ypx.2, uc008ypy.2, uc008ypz.2	-0.0197723						0.95175
chr1	44215105	44215649	Nono	uc009txr.2, uc009txs.2, uc009txt.2	-0.101694						0.82808
chr1	44215737	44217821	Prkaa2	uc008tyd.2	-0.232477						0.95324
chr1	44217883	44218654	Mll5	uc008wpz.2, uc008wqa.2	-0.300231						0.90909
chr1	44218799	44220721	Sipa1l1	uc007ocu.2, uc007ocv.1, uc007ocw.2, uc011yoo.1, uc007ocz.1	-0.167977						0.86659
chr1	44220930	44223653	Fbxo9	uc009qtp.1, uc009qtq.1	-0.0986144						0.92268
chr1	44224728	44230182	Mcm3ap	uc007fup.1	-0.314318					1	0.89057
chr1	44231221	44232683	Pcca	uc007vbe.2, uc011zqk.1, uc011zql.1					0.916419		0.71429
chr1	44232829	44235018	1700037C18Rik, Nat15	uc007xyx.1, uc007xyw.1	-0.109472						0.87854
chr1	44608718	44745988	Kdm2a	uc008fzw.1, uc008fzx.1					0.216874	1	0.90312
chr1	44765524	44801318	Gpatch8	uc011yfs.1					0.219619	1	0.89831
chr1	44801391	44811187	Hnrnpa2b1	uc009bxm.1, uc009bxn.1, uc009bxo.1, uc012elw.1, uc009bxp.1, uc012elx.1					0.42204	1	0.90033
chr1	44811287	44822858	Mycbp2, Phr1	uc007uwl.1, uc007uwn.1					0.396255	1	0.89592
chr1	44822997	44830115	Dopey1	uc009qxg.2, uc009qxj.2, uc009qxh.2					0.69581		0.91728
chr1	44830991	44837812	Ctgf	uc011xbr.1					0.614381		0.92239
chr1	44845720	44851794	Polr2g	uc008gna.1					0.949931	1	0.9051
chr1	45368678	45378341	Tmem110	uc007svt.2					0.259314	1	0.92064
chr1	45378838	45379250	5830418K08Rik	uc009ofv.2, uc009ofu.2, uc009ofw.2		-0.316101					0.90667
chr1	45382259	45382649	Nfkbil1, BC025190	uc008cgv.1, uc008cgx.1					0.936268		0.93735
chr1	45383470	45384433	Slc6a2	uc009mui.2, uc009muh.2					0.525765		0.93709
chr1	45384488	45384654	Nbea	uc008pgu.2	-0.149782						0.88312
chr1	45387454	45387950	Mef2d	uc008ptz.1, uc008pua.1, uc008pub.1, uc008puc.1					0.521693		0.94311
chr1	45388407	45388522	Acaca	uc007kql.1	-0.012253	-0.330565					0.81295
chr1	45388622	45388817	Fam161a	uc007iep.2, uc007ieq.2		-0.306053			0.874441		0.91329
chr1	45390507	45390851	AK037090, 2700078K21Rik	uc009kmk.1, uc009kml.1, uc009kmm.1		-0.307025			0.913935		0.8147
chr1	45390906	45391058	Muc5b	uc009kmc.1		-0.330565					0.85714
chr1	45391158	45391441	Rfx3	uc012bkc.1, uc008hcb.2, uc008hcc.2					0.984831		0.83757
chr1	45392627	45393504	Arhgef3	uc007sto.1, uc007stp.1						1	0.89227
chr1	45394185	45394270	Papolg	uc007ifp.2, uc011xsg.1, uc007ifr.2		-0.316101					0.81481
chr1	45394379	45394802	Depdc5	uc008xac.2, uc008xad.2, uc008xae.2, uc008xaf.2						1	0.7233
chr1	45394857	45395418	Asap2	uc007ndk.1, uc007ndi.1, uc007ndj.1, uc011ykr.1					0.787784		0.93008
chr1	45395473	45395554	Tmem190	uc009eyp.2	-0.295392	-0.306053					0.92857
chr1	45395609	45396203	Agrn	uc008wgf.1					0.865655		0.90354
chr1	45396258	45396718	Braf	uc009bme.1, uc009bmg.1					0.960041		0.9353
chr1	45397529	45397710	Nudt14	uc007pfm.1					0.818567	1	0.93296
chr1	45399076	45400100	Akap1	uc007kvu.1, uc007kvv.1, uc007kvw.1					0.731765		0.92513
chr1	45400865	45401303	Mink1	uc007jvi.1, uc007jvj.1, uc007jvk.1, uc007jvl.1, uc007jvm.1, uc007jvn.1	-0.00397211						0.91166
chr1	45402988	45403964	Ccdc138	uc007fdf.2					0.92028	1	0.91441
chr1	45404153	45404480	Megf8	uc009fsj.2					0.613422		0.8915
chr1	45404724	45405445	Solh	uc008bcy.1, uc008bcz.1, uc008bda.1					0.829951		0.94091
chr1	45433724	45435151	Chfr	uc008ypz.2, uc008ypu.2, uc008ypv.2, uc008ypw.2, uc012eaz.1, uc008ypx.2, uc008ypy.2	-0.0854098						0.93617
chr1	45439069	45440011	Rpl4	uc009qbn.1	-0.0213284						0.89385
chr1	45443732	45445057	Zfp276, Znf276	uc009nvb.2, uc012gmq.1	-0.0841943						0.85432
chr1	45447039	45447920	1810043H04Rik	uc007mru.2	-0.116298						0.91335
chr1	45448561	45448668	Clip1	uc008zoa.1, uc008zob.1, uc008zod.1, uc008zoe.1	-0.0791946						0.9375
chr1	45448777	45449148	Sub1	uc007vhj.1	-0.0530772						0.84
chr1	45449714	45449897	Rnf214	uc009pgj.1, uc009pgk.1, uc009pgl.1, uc009pgm.1, uc009pgn.1, uc009pgo.1	-0.0754432						0.85714
chr1	45453005	45453294	Smurf2	uc007lzx.2, uc007lzy.2	-0.379534						0.90722
chr1	45458978	45459960	Matr3	uc008emg.2, uc008emh.2	-0.224069						0.86752
chr1	45460015	45460104	9430008C03Rik	uc008nqc.2, uc008nqb.2, uc012cie.1	-0.000259845						0.75676
chr1	45460159	45460265	Mapk1	uc007yjs.1, uc007yjr.1	-0.0337993						0.85714
chr1	45461100	45461577	Nop56	uc008mil.1, uc008mim.1	-0.0378165						0.93056
chr1	45462139	45463084	Col3a1	uc007awq.2	-0.158765						0.79661
chr1	45470360	45471043	Tmem49	uc007ksv.1, uc007ksw.1, uc007ksx.1						1	0.89005
chr1	45471647	45473771	Med25	uc009grm.1, uc009grq.1, uc009grn.1, uc009grp.1, uc009grr.1	-0.192286						0.89943
chr1	45473817	45474432	Gigyf2	uc011won.1, uc007bws.2, uc007bwr.2, uc007bwt.2	-0.0126588						0.85973
chr1	45474487	45475343	Pdcd6ip	uc009rwo.2, uc009rwn.2, uc009rwp.2	-0.029438						0.88945
chr1	45475398	45478065	Wbp7, Mll2, Gapdhs	uc009ggd.2, uc009gfe.1, uc012fht.1, uc009gff.1, uc009gfg.1					0.820708		0.91251
chr1	45478843	45479230	Btf3l4	uc008ubo.1, uc008ubp.1, uc008ubq.1, uc008ubr.1	-0.0711487					1	0.87368
chr1	45480572	45483832	Gstm1	uc008qxx.2	-0.175107				0.543196		0.93048
chr1	45486854	45491736	Mcm3ap	uc007fup.1						1	0.92128
chr1	45493257	45494308	Pex5	uc009dqs.1, uc009dqt.1, uc009dqu.1						1	0.92193
chr1	45495729	45499491	Gtf2h1	uc009gzk.2, uc009gzl.2					0.540623		0.91202
chr1	45499714	45559665	Ehf	uc008lio.1, uc008lip.1, uc008liq.1					0.689694	1	0.90328
chr1	45852450	45855860	Ubash3a	uc008bus.2	-0.282728						0.88546
chr1	45855991	45858005	Izumo4	uc007gej.1					0.693982		0.94889
chr1	45858072	45858883	Map4k2	uc008gie.1, uc008gif.1, uc008gig.1, uc008gih.1, uc008gii.1, uc008gij.1					0.770781		0.91087
chr1	45858975	45860721	Tpst1	uc008zuc.2, uc008zud.2					0.50973		0.94274
chr1	45860847	45862221	Ube4a	uc009peu.2, uc009pev.2					0.778171		0.82333
chr1	45863638	45864515	Evi5	uc008yna.1, uc008ynb.1						1	0.91026
chr1	45864605	45868885	Plek	uc007ibv.2, uc007ibw.2					0.42634		0.9384
chr1	45869045	45869889	Pdpr, mKIAA1990	uc009nlw.1, uc012gku.1					0.744518		0.91907
chr1	45870151	45871385	Tmem59	uc008tzj.2					0.318018		0.73174
chr1	45871562	45873321	Ctso	uc008pom.1, uc008pon.1					0.672777		0.85372
chr1	45876504	45876975	Ctsc	uc009ift.2, uc009ifu.2	-0.114353				0.989192		0.96014
chr1	45877036	45879292	Spata5l1	uc008max.1					0.906099		0.88124
chr1	45966565	45967736	Srprb	uc009rgg.1, uc009rgh.1						1	0.88189
chr1	45978161	45981561	Fat4	uc008pbf.1					0.334405		0.89189
chr1	45981630	45982065	Churc1	uc007nyq.1, uc007nyr.1					0.750563		0.74737
chr1	46123850	46135367	Prss12	uc008rfl.2						1	0.2555
chr1	46185081	46188150	Srebf2	uc011zwr.1, uc007wyi.1						1	0.92424
chr1	46188230	46191346	Slco5a1	uc007aif.1, uc007aig.1, uc007aih.1, uc007aii.1						1	0.88235
chr1	46239327	46243999	Larp1b	uc008pca.1, uc008pcb.1						1	0.86603
chr1	46877489	46882937	Creb3	uc008sqg.1						1	0.84969
chr1	46884358	46889400	BC017643	uc007mvn.1, uc007mvo.1					0.524038	1	0.90308
chr1	46892997	46910315	Pdia3	uc008lzb.1					0.439266	1	0.91917
chr1	51000068	51036143	Spag17	uc012cus.1					0.738666	1	0.66333
chr1	51036765	51128311	Galt	uc008sjn.1, uc008sjo.1, uc008sjp.1						1	0.86114
chr1	51128409	51188986	mKIAA2037, Lin54	uc008yhn.2, uc012dzr.1, uc008yho.2, uc008yhp.1						1	0.83821
chr1	51346713	51357492	Kctd3	uc007eai.1, uc011wyh.1, uc007eaj.1					0.479932		0.90916
chr1	51525931	51526331	Gpr107	uc008jdo.2, uc008jdp.2					0.738775	1	0.85376
chr1	51529926	51531377	Eif3c	uc009jrw.1					0.591259		0.87375
chr1	51531450	51534321	Nbeal1	uc007bej.1, uc011wlx.1, uc011wly.1					0.707756		0.92937
chr1	51808141	51812486	Slc26a4	uc007nho.1					0.644818	1	0.8614
chr1	51812615	51813948	Zbtb20	uc007zga.2, uc007zgc.1					0.287123		0.91766
chr1	51814102	51814719	D230025D16Rik	uc009nbt.2, uc009nbu.2, uc009nbv.2					0.871738		0.87063
chr1	51814853	51817138	Gabpb1	uc012cdi.1, uc008mdt.1, uc008mdu.1, uc008mdy.1, uc008mds.1, uc012cdh.1, uc008mdv.1, uc008mdw.1, uc008mdx.1					0.699065	1	0.87514
chr1	51817246	51819335	Zfp809	uc009oog.2					0.708686		0.89958
chr1	51820809	51823665	Fam76b	uc009oef.1, uc009oeg.1					0.573493		0.85765
chr1	51823753	51825493	Pip4k2a	uc008imb.1					0.274601		0.80034
chr1	51827699	51830076	Wfdc2	uc008nve.1					0.529352		0.83507
chr1	51830227	51831155	Tmem165	uc008xup.1						1	0.87776
chr1	51831250	51833047	Neurl4	uc011xxf.1, uc007jsn.2, uc011xxg.1, uc011xxh.1					0.701957		0.85735
chr1	51833249	51835164	Rpl31, Gm6635	uc007ate.2, uc007atf.2					0.748932	1	0.91035
chr1	51836606	51838813	Dock7	uc008tuq.1					0.637698	1	0.87645
chr1	51838877	51841280	Scamp2	uc009pve.2					0.589356		0.85388
chr1	51841386	51850483	Lztfl1, Ccr9	uc009sgl.2, uc009sgm.1, uc009sgn.1					0.410865		0.89559
chr1	51850550	51851155	Ube2d2b, Ube2d3	uc008rln.1, uc008rlo.1, uc008rlp.1, uc012cyd.1					0.753412		0.92128
chr1	51851243	51853842	Gm15800, mKIAA0614	uc008ziv.1, uc008ziw.1, uc008zix.1					0.319652	1	0.87381
chr1	51854380	51856375	AK076827, Hipk2	uc009bkw.2, uc009bkx.2, uc009bky.2, uc009bkz.2, uc009bla.1					0.568825	1	0.86201
chr1	51856480	51858027	Pigb	uc009qqs.1, uc009qqt.1					0.403291		0.86836
chr1	51858127	51867524	Mgat5	uc007ckr.1, uc007cks.1	-0.449315				0.496026	1	0.90635
chr1	51869911	51876984	Gpr116	uc008cpa.1, uc008cpb.1	-0.127299				0.219721	1	0.90582
chr1	51877032	51880940	Ltv1	uc007ekp.1					0.410687	1	0.9148
chr1	51881046	51891292	Pxk	uc007ses.2, uc007set.2, uc007seu.2, uc011zfv.1	-0.0885666				0.356365	1	0.89383
chr1	51891388	51919488	Fam188a	uc008ijq.1, uc008ijo.1, uc008ijn.1, uc008ijp.1, uc008ijr.1, uc008ijs.1	-0.0918078				0.29666	1	0.88259
chr1	51920279	51939926	Rapgef5	uc007pib.2					0.265194	1	0.86178
chr1	51940071	51968095	Usp37	uc007bmc.2, uc007bmd.2, uc007bme.1					0.315101	1	0.86838
chr1	51968559	51972604	Eif2s2, Raly	uc008nju.2, uc008njw.1, uc008njx.1	-0.0503201				0.560596		0.86657
chr1	52070779	52122158	Ralgapa2	uc008msj.2						1	0.89109
chr1	52125683	52128704	Scyl3, BC055324	uc011wuu.1, uc007dhq.1, uc007dhr.1, uc007dhs.1						1	0.91086
chr1	52140968	52153628	D8Ertd738e	uc009mmh.2, uc012ghh.1						1	0.88782
chr1	52176917	52179434	Lrrk2	uc007xhz.1					0.877883		0.79568
chr1	52180103	52183363	Vars	uc008cey.2, uc008cez.2					0.811626		0.92531
chr1	52183463	52189387	Naa38	uc009bao.1					0.495478		0.84058
chr1	52189478	52192446	Mier1	uc008txd.1, uc008txe.1, uc012dhr.1, uc008txf.1					0.539086		0.88766
chr1	52194697	52196037	Bre	uc008wyy.1, uc008wyz.1, uc008wza.1, uc008wzf.1, uc008wzd.1, uc008wze.1, uc008wyx.1, uc008wzb.1, uc008wzc.1					0.791213		0.85737
chr1	52196197	52197420	Chi3l1	uc007crg.2					0.78351		0.89786
chr1	52197514	52199744	Nudt3	uc008bpg.1					0.828872		0.89115
chr1	52199805	52200921	Snx17	uc008wxm.1					0.893606	1	0.7903
chr1	52202036	52204137	Ltn1	uc007zug.1, uc007zuh.1					0.836079	1	0.79358
chr1	52204844	52205746	Plekha6	uc007cpu.2, uc007cpv.2, uc007cpx.2					0.820001		0.89631
chr1	52205883	52207462	Hmcn1, AK143102	uc007cyk.1, uc007cyj.1					0.819657	1	0.83015
chr1	52209223	52210687	Rngtt	uc012dbk.1, uc012dbl.1, uc008sfv.1					0.747398		0.82783
chr1	52210874	52211829	Aff3	uc007ass.2					0.879824		0.8792
chr1	52212118	52212826	Dock6	uc009omo.1, uc009omp.1, uc009omq.1					0.779523		0.84902
chr1	52212927	52216126	Ddx50	uc007fho.1, uc007fhp.1, uc007fhq.1					0.871759		0.85507
chr1	52223159	52225179	Lrba	uc008pre.1, uc008prg.1, uc008prh.1, uc008pri.1						1	0.29656
chr1	52225803	52242123	Anxa4	uc009csn.2, uc009cso.2	-0.0850012	-0.355644			0.647076	1	0.79205
chr1	52244698	52245522	Trip4, 2810417H13Rik	uc012gvn.1, uc009qeb.1					0.75035		0.88207
chr1	52245616	52246266	Ppp4r1	uc008dgk.2, uc008dgj.2, uc012awh.1					0.932413		0.9349
chr1	52246399	52247954	Anapc4	uc008xkw.1, uc008xkx.1					0.802945		0.86644
chr1	52248132	52253008	Dync1h1	uc007pbo.1					0.724979		0.88327
chr1	52253654	52256554	Ephb3	uc007yrg.1, uc012adg.1, uc007yrh.1					0.752692		0.92242
chr1	52256614	52256698	Clip1	uc008zoa.1, uc008zob.1, uc008zoc.1		-0.355644					0.9292
chr1	52256732	52264144	Gak	uc008yol.1, uc008yoh.1, uc008yoi.1, uc008yoj.1, uc008yok.1, uc008yom.1			17.384	1.60788	0.976594		0.92955
chr1	52264204	52269046	Vps13c	uc009qms.1					0.710624		0.90178
chr1	52269211	52271321	Myh7	uc007txv.1					0.310955		0.92438
chr1	52272539	52276331	Polr2g	uc008gna.1					0.848193	1	0.93086
chr1	52276884	52289435	Zfp266	uc009oiv.2, uc009oiu.2					0.518429		0.89831
chr1	52516151	52518931	Ubqln1	uc007qtj.2, uc011zan.1, uc007qtm.2, uc007qtl.2	-0.231343				0.858391		0.92441
chr1	52523824	52536081	Trio	uc007vjv.1, uc007vjw.1					0.388245	1	0.8976
chr1	52536134	52537714	Wwp2	uc009nhv.1, uc009nhw.1					0.648911		0.94661
chr1	52537849	52546764	2400001E08Rik	uc009ipw.2					0.670312	1	0.88271
chr1	52547600	52557053	Mrps17	uc008ztb.1, uc008ztc.1, uc008ztd.1					0.788648		0.86275
chr1	52687696	52694208	Tada3	uc009dfn.1, uc009dfo.1, uc009dfp.1, uc009dfq.1					0.40362		0.84887
chr1	52694325	52697672	Rps18	uc008cal.1					0.688389		0.83822
chr1	52697905	52698014	Epb4.1	uc008val.2, uc012dma.1, uc008vam.2, uc008van.2, uc012dmc.1				1.49463			0.96429
chr1	52698088	52699162	Nasp	uc008ugx.1, uc008ugy.1, uc008ugz.1				1.12456	0.342154		0.93263
chr1	52699257	52699965	Ddx41	uc007qro.2					0.770489		0.9139
chr1	52700081	52702104	Usp19	uc009rpt.2, uc009rpu.2, uc009rpw.2, uc009rpv.2, uc012har.1					0.696293		0.90701
chr1	52702331	52705593	Myo5c	uc009qru.1, uc009qrw.1, uc009qrx.1					0.889159		0.63281
chr1	52720291	52732466	Rbm27	uc008etr.2, uc008ets.1, uc008ett.1, uc008etu.1	-0.086946				0.642252		0.88347
chr1	52766600	52783866	Mitf	uc009day.1, uc009daz.2, uc009dba.2, uc009dbb.1	-0.107204					1	0.87772
chr1	52847062	52848531	Gps2	uc007jsp.1	-0.00154083						0.88168
chr1	52848707	52851313	Cacna1d	uc007sut.1, uc007suu.1, uc007suv.1, uc007suw.1, uc007sux.1					0.625904		0.90729
chr1	52851515	52853884	mKIAA1082, Kdm3b	uc008elq.1, uc008elp.2					0.616486		0.91201
chr1	52853946	52856128	Pfkl	uc007fwo.2					0.684285		0.90175
chr1	52901989	52908613	Arfip2	uc009iyq.2, uc009iyr.2, uc012frp.1						1	0.90059
chr1	52917010	52919111	Gls	uc007aye.2, uc007ayg.1, uc011wko.1						1	0.8239
chr1	52919197	52922392	Tsc1	uc008iyv.1, uc008iyw.1, uc008iyx.1, uc008iyy.1, uc008iyz.1						1	0.89125
chr1	52958178	52959690	IAP, Btnl2	uc008cby.1, uc008ccl.1					0.822737		0.84033
chr1	52959778	52961485	Pcnx	uc007ocq.1, uc007ocr.1, uc007ocs.1, uc007oct.1, uc011yom.1					0.573652		0.85638
chr1	53338937	53347222	Ankhd1	uc008env.2, uc008enw.2						1	0.88575
chr1	53362451	53365670	Trip4	uc009qdz.2, uc012gvn.1					0.754871		0.95066
chr1	53371944	53374745	Tmem131	uc007ard.1					0.621184		0.92121
chr1	53380909	53382350	Rfwd2	uc007ddz.1					0.780319		0.85943
chr1	53401824	53403423	Fbxo11	uc008dvf.1, uc008dvg.1, uc008dvh.1, uc008dvi.1					0.384433		0.93018
chr1	53814615	53817825	Ddx54	uc008zhq.1					0.388156	1	0.90179
chr1	53818006	53819432	Actn1	uc007oap.2, uc007oaq.2					0.761587		0.92546
chr1	53819482	53820875	Myof	uc008hit.1, uc012blf.1					0.549304		0.93193
chr1	53821003	53822764	Igsf8	uc007dqb.1					0.522065		0.92813
chr1	53822910	53828453	Itpr2	uc009erw.1, uc009erx.1, uc009ery.1					0.3822	1	0.92074
chr1	53828667	53833360	Pard3b	uc007bfe.2, uc011wma.1					0.639063	1	0.91556
chr1	53833524	53841917	Mical2	uc009jgm.2, uc009jgn.2, uc009jgp.1, uc009jgo.2					0.560427	1	0.9063
chr1	53870178	53883719	Phldb2	uc012agi.1, uc012agj.1, uc007zjb.2, uc007zjc.1			10.8841		0.658478	1	0.83295
chr1	53883833	53884728	Pitpna	uc007keh.1, uc007kei.1			18.5849				0.67958
chr1	53884815	53887485	Ankfy1	uc007jzh.1, uc011xyl.1			13.7265			1	0.74348
chr1	53887601	53888353	Clu	uc007ujs.2			11.5132				0.83916
chr1	53889596	53895855	Hspa9	uc008elv.2			15.2024		0.697749		0.89535
chr1	53895955	53897557	Trpc4ap	uc008nlc.2, uc012che.1			17.095				0.81835
chr1	53897711	53908416	Prkd1	uc007nmj.1			18.2833		0.746234	1	0.85321
chr1	53908531	53910012	Kif1b	uc008vvy.1, uc008vvz.1			12.5483		0.981177	1	0.83845
chr1	53910134	53921884	Hspg2	uc008vjc.2			17.3427		0.96374	1	0.86159
chr1	53921995	53925679	Tspan12	uc012eij.1, uc009bar.1						1	0.83361
chr1	53925764	53942172	Kcnn3, SK3	uc012cso.1, uc012csp.1			18.5132		0.693786	1	0.9195
chr1	53942270	53944426	AK006039, Ptprm	uc008dka.2, uc008dkb.2, uc008dkd.1			20.8335			1	0.90709
chr1	53944530	53947969	Pstk	uc009kbh.1, uc009kbi.1			19.8519			1	0.88901
chr1	53948105	53961092	C030044B11Rik	uc007qiq.2			22.7149		0.524014	1	0.86632
chr1	53961279	53970084	Larp1b	uc008pcc.1			20.3462			1	0.82015
chr1	53970210	53970610	mGpi1, Pigq	uc008bcp.1, uc012ano.1, uc012anp.1			19.7046				0.8
chr1	53970715	#VALUE!	2012-09-08	uc007iwh.1, uc007iwi.1, uc007iwj.1			24.2785				0.85973
chr1	53971477	53980742	Got2	uc009mzi.1			19.8835		0.596815	1	0.87544
chr1	53980839	53982153	Bcl3	uc009fnk.2			44.3384	1.11703		1	0.83758
chr1	53983528	53983908	Bcam	uc009fnf.1, uc009fng.1		-0.396969	23.4529			1	0.87153
chr1	53984010	53987658	Itgam	uc009jxw.1, uc009jxx.1, uc009jxy.1, uc009jxz.1, uc012fup.1, uc009jya.1			34.5162			1	0.86802
chr1	53987954	53989962	Gm8369	uc012bix.1			39.4013		0.939585	1	0.87043
chr1	53990133	53993901	Psmc2	uc008wpd.1			54.886	1.20127	0.581315	1	0.89875
chr1	53993978	53998339	Tiam2	uc008aeo.1, uc008aeq.1, uc012aje.1			22.6672		0.742302	1	0.83779
chr1	53999645	54007657	Slc16a4	uc008qwx.1, uc008qwy.1			14.2042		0.918092	1	0.91063
chr1	54007766	54097044	Utp6	uc007kkz.1, uc007klb.1		-0.320963				1	0.89022
chr1	54097372	54251819	AK036494, abParts, M34473	uc009cfw.1, uc009cfx.1, uc012enb.1	-0.353375	-0.396969					0.75773
chr1	54456126	54460354	0610007P08Rik	uc007qye.2					0.296055		0.91516
chr1	54477344	54480344	Cnksr3	uc007efb.1, uc007efc.1					0.434532		0.91723
chr1	54481001	54484243	Erlec1	uc007iic.1					0.714659		0.85437
chr1	54487467	54490897	Deaf1	uc009kko.2, uc009kkn.2, uc012fwv.1, uc012fww.1, uc009kkp.2	-0.00980472						0.93333
chr1	54491083	54494675	Pcdhga2, Pcdhga1, Pcdhga7, Pcdhgb2, Pcdhgb1, Pcdhga10, Pcdhga5, Pcdhgb5, Pcdhga4, AK043330, Pcdhgb4, Pcdhgb6, Pcdhga6, Pcdhga9, Pcdhga3, Pcdha4-g, Pcdhga8	uc008eoy.1, uc008eql.1, uc008eqm.1, uc008eqn.1, uc008eqo.1, uc008eqp.1, uc008eqq.1, uc008eqr.1, uc008eqs.1, uc008eqt.1, uc008equ.1, uc008eqv.1, uc008eqw.1, uc008eqx.1, uc008eqy.1, uc008eqz.1, uc012bca.1					0.608884		0.84577
chr1	54571757	54578135	Dusp12	uc007dmk.1, uc007dml.1, uc007dmm.1, uc007dmn.1						1	0.88426
chr1	54578214	54581127	Nf1	uc007kkk.1, uc007kkl.1					0.645457	1	0.92395
chr1	54585440	54586960	Sesn1	uc007eye.2, uc007eyf.2					0.947912	1	0.91217
chr1	54592957	54599881	Tmem106a	uc007lpl.1, uc007lpm.1, uc007lpn.1						1	0.90335
chr1	54600054	54604782	Col4a3	uc007brv.1						1	0.88925
chr1	54604959	54607820	Traf3ip3	uc007eec.2					0.929856		0.83762
chr1	54607975	54614277	Lama4	uc007evm.2, uc007evn.2, uc007evo.2, uc007evp.2, uc007evq.2				1.00475			0.25352
chr1	54705180	54708512	Sf3b1	uc007azx.1					0.50541	1	0.90278
chr1	54708605	54710586	Sfxn5	uc009cpj.2, uc009cpk.2, uc009cpl.1, uc009cpm.2					0.977747	1	0.9169
chr1	54712007	54712504	Fryl	uc008xsn.1	-0.144646	-0.471315					0.8587
chr1	54715851	54717844	Zufsp	uc007eui.1, uc007euj.1, uc007euk.1, uc007eum.1					0.982728		0.94215
chr1	54718062	54719497	Abcc3	uc007kym.1, uc007kyn.1, uc011ycu.1, uc007kyo.1					0.94527		0.9195
chr1	54724418	54737963	Pdcd11	uc008hup.1						1	0.87399
chr1	54738767	54773807	Bend6	uc007aod.1, uc007aoc.1, uc011wiz.1					0.289909	1	0.90082
chr1	54773904	54774354	Ranbp3	uc008dct.1, uc008dcu.1, uc008dcv.1				1.58414	0.79631		0.93613
chr1	54774495	54779857	Atp6ap1	uc009tol.2				1.22568	0.326651	1	0.85652
chr1	54779970	54784333	Ccdc55	uc007kgg.1, uc007kgh.1					0.304008		0.92091
chr1	54784415	54786329	Pcbp3	uc007fuy.2, uc007fuz.2, uc007fva.2				1.03682	0.493007	1	0.89551
chr1	54786414	54786577	Scrib	uc007wih.1, uc007wii.1, uc007wif.1, uc007wig.1				2.43332			0.93346
chr1	54786719	54789771	Ptprs	uc008dbx.2, uc008dby.2, uc008dbz.2, uc008dca.2		-0.427315			0.640319		0.92951
chr1	54789841	54791839	Tsix	uc012hnd.1				1.08438	0.481985		0.95105
chr1	54791904	54792145	Col1a2	uc009avm.1, uc009avn.1	-0.0731707			3.62547	0.766		0.9252
chr1	54793157	54793541	Anks1	uc008bpv.1, uc008bpw.1, uc008bpx.1				2.41009	0.664704		0.97215
chr1	54793661	54800157	2310045N01Rik, Mef2b	uc009lyy.1, uc009lyx.1, uc009lyz.1					0.73797		0.86876
chr1	54800273	54809733	Actn4	uc009gah.1					0.634899	1	0.9011
chr1	54809813	54817730	Rzf, Rnf13	uc008phh.1, uc008phi.2, uc008phj.2, uc008phk.2		-0.471315			0.491379	1	0.85212
chr1	54820632	54823193	Dock8	uc008haz.1, uc008hba.1, uc008hbb.1, uc008hbc.1, uc008hbd.1					0.732641		0.90696
chr1	54823829	54835130	Polr2b	uc008xwe.2					0.317433		0.8912
chr1	54835202	54849296	Sirt2	uc009fzt.2, uc009fzu.2, uc012fgx.1					0.425761		0.88833
chr1	54849376	54885455	Fes	uc009ias.1, uc012fnr.1, uc009iat.1		-0.342476			0.503569	1	0.87943
chr1	54885540	54982983	Hsd17b11	uc008yjy.1					0.421049	1	0.87325
chr1	55045000	55047146	Ddhd2	uc009lgw.2, uc009lgv.2		-0.344137			0.949809		0.90243
chr1	55047960	55051173	Kidins220	uc007nfa.1, uc007nfb.2, uc007nfc.1					0.77916		0.83544
chr1	55051306	55052209	Sf3b3	uc009nlb.1, uc009nlc.1					0.623009		0.89789
chr1	55052331	55053660	Pcca	uc007vbe.2, uc011zql.1, uc011zqk.1		-0.313994			0.881458		0.93136
chr1	55055104	55056470	Trerf1	uc008cur.1, uc008cus.1, uc008cut.1					0.68536		0.91826
chr1	55057006	55057085	Rtkn2	uc007fmd.1, uc011xfq.1, uc007fme.1		-0.311077	15.9132				0.94694
chr1	55058407	55059947	Auts2	uc008zuv.1, uc008zuw.1					0.627513		0.93902
chr1	55060335	55062645	Gnpat	uc009nxu.2, uc009nxv.2		-0.440888			0.943955		0.92154
chr1	55062768	55063014	Zfp106	uc008lwc.1, uc008lwd.1		-0.311077			0.849142		0.91297
chr1	55063228	55064323	Frg1	uc012gcs.1					0.704177		0.9457
chr1	55064562	55068945	mKIAA4159, Bmp1	uc007uob.2, uc007uoc.2, uc007uod.2					0.560305	1	0.88409
chr1	55069117	55071326	Ehbp1l1	uc008gew.2, uc008gex.2, uc008gev.2, uc008gey.2					0.67317		0.87303
chr1	55073728	55076077	Stat6	uc007hka.1					0.792439		0.9348
chr1	55076245	55084182	Ccr6	uc012ajp.1, uc008ajg.2, uc008ajh.2, uc008ajd.2, uc008aje.2, uc008ajf.2, uc012ajo.1	-0.465683	-0.440888					0.87385
chr1	55109835	55118118	Ppp1r16b	uc012cil.1, uc008nqo.2, uc008nqp.2	-0.0731707				0.503527	1	0.87871
chr1	55118269	55121024	Dedd	uc007dnx.2, uc007dny.2, uc007dnz.2	-0.227129				0.763914		0.90707
chr1	55121218	55124340	AK041109, Zfp167	uc009sff.1, uc009sfg.1, uc009sfh.1					0.432573		0.82729
chr1	55124443	55128479	Fcrl1	uc008psc.2, uc008psb.2, uc008psd.2	-0.0405964				0.407754		0.90891
chr1	55135285	55135372	Clip1	uc008zoa.1, uc008zob.1, uc008zod.1, uc008zoe.1	-0.145046						0.80392
chr1	55136075	55136945	Pag1	uc008opc.2, uc008ope.2, uc008opd.2					0.781436		0.84912
chr1	55138017	55138503	Macf1	uc008upi.2, uc008upj.2, uc008upk.2, uc008upr.2, uc008upl.2	-0.0464306						0.84416
chr1	55138996	55139910	AK011568, Bcas3, AK085522	uc007krq.2, uc007krr.2, uc007krs.2, uc007krt.2, uc007kru.2, uc007krz.2, uc007krx.1, uc007kry.1					0.937513		0.91144
chr1	55141630	55143609	Mrpl54	uc007ggy.1					0.905271		0.90113
chr1	55146060	55147556	Spats2l	uc007bbd.2, uc007bbe.2					0.558435	1	0.80193
chr1	55188204	55193520	AW555464	uc007pfb.1, uc011yvg.1	-0.342031				0.537596		0.91272
chr1	55193584	55201967	Rbm6	uc009rnd.2, uc009rnc.2, uc012hal.1	-0.0905113				0.451843	1	0.88177
chr1	55202069	55204473	Ccpg1	uc009qql.2, uc009qqm.2, uc009qqn.2, uc009qqo.2, uc009qqp.2, uc009qqq.2					0.437655		0.91575
chr1	55205479	55206989	9530026P05Rik	uc009czg.2, uc009czh.2, uc012eph.1	-0.0542095				0.490598		0.87667
chr1	55207070	55207814	Thap3	uc008vyu.2, uc008vyv.2	-0.338303				0.717326		0.94615
chr1	55207927	55209518	Brap	uc008zkd.1, uc008zkc.1	-0.0803014				0.640774		0.9067
chr1	55228927	55241793	Osbpl6, mKIAA4128	uc008kfa.1, uc008kfb.1, uc008kfc.1, uc008kfe.1	-0.0384896					1	0.82558
chr1	55241873	55251087	Mat2a	uc009cip.1, uc009ciq.1	-0.0785188						0.85062
chr1	55251192	55252359	H2afy	uc007qsf.2, uc007qsg.2, uc011yzz.1, uc011zaa.1, uc007qsh.2, uc007qsi.2						1	0.90722
chr1	55252482	55258188	Mapk8ip3	uc008ayx.2, uc008azc.2, uc008aze.2, uc008azf.2, uc008azb.2, uc008azd.2, uc008aza.2, uc012amv.1						1	0.83949
chr1	55268106	55270963	Cabin1	uc007fqw.1, uc007fqx.1, uc007fqy.1	-0.166194						0.76869
chr1	55271148	55282964	1700009P17Rik	uc007dna.1						1	0.84086
chr1	55463475	55752588	Braf	uc009bme.1					0.424987	1	0.89185
chr1	55758978	55770264	Dzip3	uc007zka.2, uc007zjz.2, uc007zjy.1						1	0.89555
chr1	55772448	55808124	Gpr182	uc007hkm.1					0.34451		0.89815
chr1	56955962	57004922	Scarf2	uc007ymd.1, uc007yme.1						1	0.87614
chr1	57445597	57447485	Wwc2	uc009lrm.1					0.709101		0.73429
chr1	57447603	57448292	Sdccag1	uc007nsh.1, uc007nse.1, uc007nsg.1					0.468471	1	0.69412
chr1	57448381	57450164	Itpr1	uc009ddg.1, uc009ddh.2, uc009ddi.1					0.684883		0.72843
chr1	57450936	57453570	Mbd5	uc008jpt.2, uc008jpu.2					0.401373		0.79277
chr1	57453641	57458212	Dhx29	uc007rwx.1					0.632792	1	0.77962
chr1	57464067	57466755	Tulp2, Nucb1	uc009gvk.1, uc009gvl.1, uc009gvn.2, uc009gvm.2					0.347231	1	0.93026
chr1	57468694	57470083	Pfdn1	uc008enk.1					0.713341		0.90468
chr1	57470232	57472499	Abcc5	uc007ypp.1, uc007ypq.1, uc007ypr.1					0.711203		0.8918
chr1	57831869	57856148	Ralgapa1	uc007nou.1, uc007nov.1, uc011ymb.1, uc007now.1						1	0.8944
chr1	57856199	57888896	Dock10	uc011wny.1, uc011wnz.1, uc007brg.2, uc007brf.1						1	0.88366
chr1	57888982	57902414	D630037F22Rik	uc007fca.1					0.850412		0.86896
chr1	57912369	57936351	Matn2	uc007vlm.1, uc007vln.1, uc007vlo.1						1	0.88331
chr1	57936461	57939549	Slc35f5	uc007ckg.1						1	0.89987
chr1	57942794	57957477	Ace, AK016887	uc007lxt.1, uc007lxu.1, uc007lxv.1, uc007lxw.1						1	0.90455
chr1	57959069	57980209	Ccdc39	uc008oxi.1						1	0.89283
chr1	57980269	57994755	Vps53	uc007kfa.1, uc011xzq.1, uc007kfb.1						1	0.82301
chr1	58013665	58015986	Chd7	uc008rya.1	-0.157767				0.554579		0.81206
chr1	58018840	58019911	Ifi27l1, Ifi27l2a	uc007ovn.2, uc007ovt.2, uc007ovs.2, uc007ovr.2, uc007ovp.2, uc007ovq.2					0.987182		0.82024
chr1	58024568	58026250	Bicc1	uc007fof.1, uc007fog.1, uc007foh.1	-0.0485374				0.872391		0.87343
chr1	58042286	58052817	St14	uc009ori.1						1	0.37736
chr1	58055066	58056807	Med15	uc007yls.1, uc007ylt.1, uc007ylu.1, uc007ylv.1						1	0.94483
chr1	58074828	58076432	Farp1	uc007vaa.1						1	0.93103
chr1	58086903	58098279	2610101N10Rik	uc009rbb.2, uc009rba.2, uc009rbd.1					0.827369		0.90699
chr1	58113139	58114257	Gtf2a2	uc009qnp.1, uc009qnq.1, uc009qnr.1, uc009qns.1					0.742197		0.78407
chr1	58114403	58114975	Muc5b	uc009kmc.1			23.3632				0.88088
chr1	58115069	58115878	Med14	uc009sqz.1, uc009sra.1, uc009srb.1			38.9442	1.52075	0.645239		0.82591
chr1	58116031	58116222	Nup210	uc012epb.1, uc009cxu.2, uc009cxt.1			17.1455	1.3734			0.90291
chr1	58116317	58118039	Wnk1	uc012ers.1, uc012ert.1, uc009dmt.2, uc012eru.1, uc009dmu.2			21.5998		0.943956		0.91688
chr1	58118150	58118975	Plcb4	uc008mob.1, uc008moc.1, uc008mod.1, uc008moe.1			20.6846		0.421866		0.85566
chr1	58120379	58122117	Ppp1r12c	uc009exq.1	-0.106069						0.90032
chr1	58125691	58126884	Letmd1	uc007xrg.2, uc007xrh.2, uc007xri.2					0.96119	1	0.86433
chr1	58127008	58130021	Uimc1	uc007qpv.1, uc011yzp.1, uc007qpw.1, uc007qpx.1					0.278095	1	0.87445
chr1	58130119	58132907	Zc3h7a	uc007yez.2, uc007yey.2, uc012abd.1					0.871455	1	0.92105
chr1	58134421	58135269	Tax1bp1	uc009byz.2			13.7324		0.876921	1	0.88124
chr1	58135358	58138346	Golph3l	uc008qke.2, uc008qkg.2, uc008qkh.2, uc008qkf.2			25.2632		0.73321	1	0.87213
chr1	58138434	58138855	Ppil3	uc007bbw.2, uc007bbx.2, uc007bbv.2, uc007bby.2			26.6157	1.74024		1	0.85075
chr1	58139048	58142277	Brf1, Btbd6	uc007pfn.1, uc011yvh.1, uc007pfo.1						1	0.84682
chr1	58151394	58151998	Wdr61	uc009prm.1, uc009prn.1, uc009pro.1			16.1339	1.05125			0.89409
chr1	58153857	58154709	Ccnd2	uc009dvr.1	-0.0152344					1	0.77978
chr1	58154825	58159428	Rrp8	uc009iyz.2, uc009iza.2						1	0.90918
chr1	58170157	58171714	Cnot1	uc009myz.2, uc009mzb.2, uc009mzd.2, uc009mza.2, uc012gis.1, uc009myy.1					0.483497		0.79718
chr1	58171773	58175441	Opa1	uc007ywe.2, uc007ywg.2, uc007ywf.2					0.763939	1	0.90659
chr1	58175539	58176324	Znrf2	uc009cae.2			19.3624		0.701249	1	0.91663
chr1	58176434	58177821	Stard9	uc008lwq.1					0.82266	1	0.91023
chr1	58177949	58179085	Itpr1	uc009ddh.2			11.0751		0.541471	1	0.91713
chr1	58179190	58181861	Dnajc13	uc009rhj.2, uc012gzk.1			14.7557		0.352646	1	0.88036
chr1	58181924	58184470	Ipo8	uc009etl.1, uc009etm.1, uc009etn.1					0.898216		0.89059
chr1	58184552	58195059	Plcb4	uc008mob.1, uc008moc.1, uc008mod.1, uc008moe.1					0.473145	1	0.86886
chr1	58195141	58198194	Arid1b	uc008aey.1					0.433744	1	0.90852
chr1	58198340	58199513	BPOZ, Abtb1	uc009cvs.2, uc009cvt.2	-0.0479086						0.95
chr1	58199607	58203267	Flii	uc007jgh.1, uc007jgi.1					0.478218	1	0.85074
chr1	58203420	58204037	Tmem175	uc008yop.2, uc008yoq.2, uc008yor.2, uc008yos.2					0.47114	1	0.89803
chr1	58204132	58207138	Mll5	uc008wqa.2					0.660667		0.9084
chr1	58207249	58209397	Kdm1b	uc007qht.2					0.872909		0.90071
chr1	58209583	58209864	Map3k5	uc007enm.2, uc011xaz.1					0.991099		0.92553
chr1	58216604	58220192	mKIAA1565, Nin	uc007ntf.1, uc007ntg.1, uc011yng.1, uc007nth.1, uc011ynh.1, uc007nti.1, uc007ntj.1, uc007ntk.1					0.602738	1	0.8772
chr1	58220290	58222680	Ptk2b	uc011znq.1, uc011znr.1, uc007ujz.2, uc007ujy.2					0.875882		0.8244
chr1	58222806	58224446	Nfkb2	uc008hst.2, uc008hsu.2, uc008hsv.1, uc008hsx.2, uc008hsy.2, uc008hsz.1, uc008hta.1					0.540035	1	0.8852
chr1	58224581	58226621	Trim21	uc009irw.1, uc009irx.1					0.589936		0.88844
chr1	58227588	58228585	Plxnb1	uc009rrz.2						1	0.88688
chr1	58228778	58228964	Ibtk, mKIAA1417	uc009qwu.2, uc009qwx.2, uc009qww.2						1	0.90278
chr1	58229193	58233317	Stxbp1	uc008jhb.2, uc008jha.2					0.651284	1	0.90748
chr1	58233414	58234362	Pard3b	uc007bfe.2, uc011wma.1					0.775296	1	0.94929
chr1	58234492	58236160	Mme	uc008pjp.1, uc008pjq.1, uc008pjr.1					0.52507	1	0.90331
chr1	58236236	58237449	Ptprk	uc007esk.1, uc007esl.1, uc007esm.1, uc007esn.1, uc011xca.1, uc011xcb.1					0.733322		0.9092
chr1	58237503	58240309	Dennd4a	uc009qcf.2, uc012gvf.1, uc009qcj.2, uc009qcg.2, uc009qch.1					0.589086		0.9185
chr1	58240425	58243120	Dopey1	uc009qxd.2, uc012gxo.1, uc009qxe.2, uc009qxf.2, uc009qxg.2, uc009qxj.2					0.466314		0.89134
chr1	58243187	58245178	mKIAA0650, Alk	uc008dmi.1, uc008dnb.1					0.820203		0.87544
chr1	58245368	58251469	Nup155	uc007vei.1, uc007vej.2					0.604771		0.88018
chr1	58251638	58257013	Ctcf	uc009ndm.2, uc009ndn.1					0.664515	1	0.87634
chr1	58449948	58449979	Rnf14	uc008ese.2, uc008esg.2, uc008esf.2, uc008esh.2		-0.348067	53.6581	2.06648			1
chr1	58450061	58451045	Tln2	uc012gvz.1, uc012gwa.1	-0.237694	-0.379305					0.75109
chr1	58451120	58454519	Uba7	uc012han.1, uc009rno.1, uc009rnp.1, uc012hao.1					0.444717		0.87286
chr1	58454697	58455847	Sec14l1	uc007mna.2, uc007mnb.2, uc011yih.1, uc007mnc.2	-0.257273	-0.348067			0.637113		0.86555
chr1	58455943	58456922	Acox3	uc008xdx.1, uc008xdy.1, uc008xdz.1		-0.379305			0.503922		0.87748
chr1	58458068	58458184	Crtc3	uc009iaz.1	-0.00360556						0.93617
chr1	58458356	58459730	Ccdc46	uc007mbr.1	-0.0687951				0.668511	1	0.91154
chr1	58460598	58461075	Akt3	uc007duk.2	-0.0133701		15.1408		0.718432		0.91134
chr1	58461199	58461878	X99384	uc011xet.1, uc007ffx.2					0.405565		0.87884
chr1	58469185	58469490	4930451C15Rik	uc007yle.2, uc007ylf.2					0.842669		0.89374
chr1	58469582	58469790	Fmo1	uc007dgx.1, uc007dgy.1					0.750782		0.88966
chr1	58469871	58470233	AK087248, Bcl2l12	uc009gsj.1, uc009gsk.2, uc012fjz.1			13.8978		0.886379		0.85488
chr1	58470317	58471215	Atp6v1c2, Atp6c2	uc007nct.2, uc007ncq.1, uc007ncs.2, uc007ncr.2			10.1843		0.588174		0.91535
chr1	58471346	58471433	Mycbp2	uc007uwk.1, uc007uwl.1		-0.343003					0.98438
chr1	58472504	58473856	Mcm3ap	uc007fup.1			11.56		0.589141		0.85527
chr1	58474024	58474110	Sumf1	uc009ddf.2	-0.0644194						0.94311
chr1	58474228	58476510	Hira	uc012acm.1, uc007yoq.1		-0.343003	10.9792		0.262969		0.91005
chr1	58478153	58478617	Herc1	uc009qev.2					0.853851		0.88471
chr1	58478779	58480763	Cd36	uc008wnn.2, uc008wno.2, uc008wnp.2, uc008wnq.2, uc012dsl.1	-0.20914						0.81387
chr1	58488175	58490630	Arl2bp	uc009mwt.1	-0.0358966						0.92346
chr1	58491294	58495187	Ano10	uc009ser.1, uc009ses.1, uc009set.1, uc009seu.1	-0.323069						0.83788
chr1	58495256	58497686	Ankrd27	uc012fim.1, uc009gkd.1, uc012fin.1	-0.140264				0.966328		0.92458
chr1	58499444	58501432	Mcf2l	uc009kwk.2, uc009kwl.2, uc009kwn.2, uc009kwo.2, uc009kwp.1, uc009kwq.2	-0.109148						0.80926
chr1	58501484	58501654	Tnfaip8	uc008ewq.2, uc012bcy.1	-0.0967497						0.88889
chr1	58521135	58522838	Ank3	uc007fnc.1, uc007fmv.1, uc007fmw.1, uc007fmx.1, uc007fmy.1, uc007fmz.1, uc007fna.1, uc007fnb.1, uc007fne.1	-0.12811						0.63636
chr1	58522958	58524494	Chd1	uc008aot.2, uc008aou.2			22.4372	3.05271			0.96694
chr1	58524557	58526511	Fry	uc009atv.2	-0.150798	-0.321773					0.85216
chr1	58526684	58527783	Arhgef25	uc011xpm.1, uc007hik.2	-0.0088449						0.85648
chr1	58527931	58529148	Klc2	uc008gcg.1, uc008gch.1	-0.214089	-0.321773					0.88276
chr1	58529246	58531652	4933426M11Rik	uc007obi.1, uc007obj.1	-0.282392						0.90607
chr1	58533388	58537094	Tpcn2	uc012fyd.1, uc009kqv.1, uc009kqx.1, uc009kqy.1	-0.0443238						0.86613
chr1	58540548	58549700	Arhgef26	uc008pjm.1					0.444768		0.89114
chr1	58549733	58550504	Rb1	uc007upp.2	-0.171732						0.84965
chr1	58550595	58554219	Usp9x	uc009sri.1	-0.0696054				0.638515		0.90157
chr1	58554310	58557084	Itgb2l, Igsf5	uc008ada.2, uc008adb.1	-0.42452						0.87767
chr1	58557229	58558166	Megf8	uc009fsj.2, uc009fsk.2	-0.181907						0.73737
chr1	58558735	58561615	Whsc1l1	uc009lgn.1, uc009lgp.1					0.847613		0.89692
chr1	58587104	58591328	Rabgap1l	uc007dej.2, uc007dek.1					0.391529		0.82927
chr1	58591497	58592233	Runx1t1	uc008sau.2, uc008saw.2, uc008sax.2					0.890265		0.85209
chr1	58592394	58596402	Itpr3	uc008bfi.2	-0.00510493				0.851431		0.84302
chr1	58596491	58596977	Ppme1	uc009imu.1	-0.0681395						0.92
chr1	58597095	58601510	Taf2	uc007vrt.1, uc007vrv.1					0.66094	1	0.88302
chr1	58601607	58602950	Pex3	uc007ekx.2, uc011xaj.1, uc007eky.2, uc007ekz.1					0.603428		0.87068
chr1	58605564	58608993	Sulf2	uc008nyk.1, uc008nyl.1					0.439528		0.89601
chr1	58609174	58614115	Larp1	uc007jah.2					0.510444		0.94543
chr1	58614218	58614820	Unc13b	uc012dcy.1, uc008spg.2, uc008sph.2, uc008spi.1					0.75574		0.90881
chr1	58614902	58622700	2310067B10Rik	uc007mil.1, uc007mim.1, uc007min.1, uc007mio.1					0.40787		0.92877
chr1	58622799	58642946	Srebf1	uc007jfn.1, uc007jfo.1					0.372906	1	0.89118
chr1	58643515	58647933	2610507B11Rik	uc007kir.2	-0.105259				0.468254	1	0.9144
chr1	58648094	58652492	Lmo7	uc007uvx.2, uc007uvy.2, uc007uvz.1, uc007uwa.1, uc007uwb.2, uc011zpj.1, uc007uwc.1, uc007uwd.1					0.331539	1	0.89218
chr1	58768437	58770129	1300001I01Rik	uc007kca.1, uc011xyx.1	-0.0803014					1	0.84623
chr1	58770504	58779172	Atg2a	uc008ghu.1	-0.132971			1.12506	0.463055		0.88131
chr1	58779915	58783149	Ing3	uc009bat.1, uc012eik.1, uc009bau.1	-0.0615023				0.585654		0.88944
chr1	58783577	58785899	Jag1	uc008moz.1					0.239229		0.83762
chr1	58786006	58787995	Atp6v1e1	uc009dnr.1					0.469366		0.91245
chr1	58788132	58789096	4933426M11Rik	uc007obi.1, uc007obj.1	-0.0730087				0.74645		0.91183
chr1	58792557	58797106	Rif1	uc008jqt.1, uc012bvk.1, uc008jqq.1, uc008jqr.1, uc008jqs.1					0.925091		0.83658
chr1	58797157	58797808	Nelf	uc008iqb.1, uc008iqc.1, uc012brt.1, uc008iqe.1, uc008iqd.1	-0.180949						0.87657
chr1	58797891	58809182	Herc2	uc009hdv.1						1	0.87137
chr1	58809691	58810627	Ap1g1	uc009njj.1, uc012gkl.1						1	0.84989
chr1	58852583	58859345	Abca8a	uc007mdf.1, uc007mdg.2	-0.137347				0.612293		0.93221
chr1	58859538	58880758	Rbp1	uc009rdj.1	-0.114821				0.329903		0.92504
chr1	58881092	58884050	Ikbkg, G6pdx	uc009tpe.2, uc012hkz.1, uc009toy.1, uc009tpa.2, uc009tpb.2, uc009toz.2	-0.142695				0.706432		0.79096
chr1	58884157	58885716	Atp8a1	uc008xqa.1, uc008xqb.1, uc008xqc.1, uc008xqe.1	-0.105097				0.789241		0.81822
chr1	58885856	58885939	Nme3, Mapk8ip3	uc008ayx.2, uc008ayz.2	-0.07901						0.86885
chr1	58885994	58888449	Ndufb4	uc007zei.1	-0.17689				0.816844		0.90681
chr1	58888512	58890476	Timm50	uc009fyg.1					0.846065		0.90309
chr1	58890619	58901187	Zfp945	uc008ase.2, uc008asc.2					0.835198		0.89953
chr1	58901690	58903465	Mpnd	uc008dap.1	-0.111903				0.824888	1	0.82014
chr1	58961027	58963549	Sema4a	uc008pvg.2, uc008pvh.2, uc012crv.1, uc012crw.1, uc008pvi.2	-0.123572						0.8926
chr1	58972668	58975615	Tmem9	uc011wsx.1, uc011wsv.1, uc007cue.2, uc011wsw.1						1	0.92928
chr1	58978734	58980365	Tpp2	uc011wkb.1, uc007avs.1, uc007avt.1, uc007avu.1	-0.113038						0.90903
chr1	58992785	59003090	Rpsa	uc009scd.2, uc009sce.2, uc009scf.1, uc009sch.1					0.821699	1	0.76526
chr1	59003380	59030080	Fkbp4	uc009edr.1					0.666269	1	0.86864
chr1	59030695	59033802	Nupl1	uc007uex.1, uc007uey.1, uc007uez.1					0.558183		0.89071
chr1	59036859	59042132	Xrn1	uc009rbv.1, uc009rbw.1, uc009rbx.1, uc009rby.1					0.405329		0.93056
chr1	59044692	59045349	Hp1bp3	uc008vkg.2, uc008vkj.2, uc008vkh.2, uc008vki.2, uc008vkk.2, uc008vkl.2					0.646068		0.81176
chr1	59045472	59046533	Smap1	uc007amf.1, uc007amg.1, uc007amh.1, uc007ami.1					0.76739		0.86798
chr1	59164372	59164881	Luc7l3	uc007kyh.1, uc007kyi.1, uc007kyj.1	-0.0147233						0.88785
chr1	59165643	59165882	Ppp1cc	uc008zks.1, uc008zkt.1	-0.0619477						0.85366
chr1	59166950	59170924	C4a, C4b	uc008cdn.1, uc008cdm.2, uc008cdp.1, uc012aqm.1, uc012aqn.1	-0.0115874						0.8
chr1	59171063	59172716	Pmvk	uc008pzs.2, uc008pzt.2, uc012csn.1	-0.0425756						0.85933
chr1	59172774	59173685	Zfp869	uc009lxj.1, uc009lxk.1, uc009lxl.1, uc009lxm.1, uc012gen.1, uc009lxn.1	-0.0556704						0.9625
chr1	59173749	59174174	Pde8b	uc007rmb.2, uc007rmc.2, uc007rmd.2, uc007rme.1	-0.286262						0.89655
chr1	59176941	59177161	Ep400	uc008yrf.1, uc008yrg.1, uc008yrh.1	-0.0239872						0.13333
chr1	59237505	59240007	Tacc1	uc009lfs.1, uc009lft.1, uc009lfu.1						1	0.86202
chr1	59274926	59277218	Rhot1	uc007klp.2, uc007klq.2, uc007klo.2						1	0.90553
chr1	59314801	59315546	Zmiz2	uc007hyl.1, uc007hym.1					0.346399		0.05263
chr1	59685129	59686838	mKIAA2030, Ubn2	uc009bkf.1, uc009bke.2, uc009bkh.2, uc012ekc.1						1	0.62903
chr1	59697113	59699261	Eif4g2	uc009jfy.1, uc009jfz.1	-0.416255				0.623323		0.88871
chr1	59699334	59701360	Mbnl1, mKIAA0428	uc008pjb.1, uc008pjc.1, uc008pjd.1, uc008pje.1, uc008pjf.1, uc012cqb.1, uc008pjh.1					0.543667		0.80716
chr1	59701439	59712301	Myo9b	uc009mcj.2, uc009mck.1, uc009mcl.2, uc009mcn.1, uc012gfq.1	-0.213516				0.38829		0.8571
chr1	59712377	59727523	Pcbp2	uc007xvx.2, uc009vat.1, uc007xvy.2, uc007xwb.3, uc007xvz.2, uc012aac.1	-0.461308				0.257924	1	0.90323
chr1	59742071	59747329	Usp32	uc007krh.1					0.387449	1	0.908
chr1	59747407	59748801	Snrnp200	uc008mez.1			16.7361	2.99565			0.97783
chr1	59749234	59752821	Pnpla8	uc007nlp.1, uc007nlq.1			10.0754	1.87273	0.372713	1	0.96351
chr1	59752944	59755166	Map4k2	uc008gie.1, uc008gif.1, uc008gig.1, uc008gih.1, uc008gii.1, uc008gij.1	-0.0597196				0.48423		0.87124
chr1	59755304	59757728	Ifih1	uc008jvm.2, uc012bvy.1, uc008jvn.2					0.928604	1	0.86437
chr1	59757794	59759656	E430025E21Rik, Kiaa0196	uc007vxs.1, uc007vxt.1					0.919063		0.88381
chr1	59759792	59760906	Cpsf4	uc009amj.1, uc012egu.1, uc009ami.2					0.534611	1	0.93763
chr1	59761053	59761467	Neu2	uc011woq.1, uc011wop.1, uc007bwz.2			32.3816	8.00812			0.98636
chr1	59761595	59761651	Magi1	uc009czi.1, uc009czj.1, uc009czk.1, uc009czl.1, uc009czm.1, uc009czn.1, uc012epi.1, uc009czo.1, uc009czp.1			410.125	85.1513			0.9996
chr1	59763909	59765846	Clns1a	uc009ijr.1					0.707428	1	0.91557
chr1	59765981	59767338	Dync1h1	uc007pbo.1					0.871142	1	0.96782
chr1	59821573	59870431	Ndfip1	uc008esj.1, uc008esk.1	-0.188072				0.781011	1	0.90505
chr1	59870603	59872084	Mapk8ip3, Eme2	uc008ayt.2, uc008ayu.1, uc008ayw.2, uc008ayx.2	-0.101694				0.844997		0.94503
chr1	59872256	59898274	Eftud2	uc011yfw.1	-0.117738				0.531868	1	0.91448
chr1	59898386	59899586	Eea1	uc007gwv.1	-0.140588						0.92505
chr1	59899679	59902321	Myo18a	uc007khg.1, uc011xzx.1, uc011xzy.1, uc007khh.1, uc007khi.1, uc007khj.1					0.692954		0.90232
chr1	59902553	59903901	Dnmt1	uc009ojn.2, uc009ojo.2, uc009ojp.2, uc009ojq.2, uc009ojr.2, uc009ojs.2					0.667789		0.95072
chr1	59904017	59908021	MMR, Atp9b	uc008fti.2, uc008fth.2, uc008ftj.2					0.162498		0.90018
chr1	59908183	59909137	G3bp1, G3BP	uc007izk.1, uc007izl.1, uc011xva.1					0.992002		0.83164
chr1	59909286	59916016	Col4a2	uc009kvc.2		-0.318208			0.503083	1	0.90162
chr1	59916154	59920624	Ttc4	uc008tyr.2, uc008tys.2					0.777602		0.91692
chr1	59920798	59924179	Mrc1	uc008ikk.2	-0.0582611	-0.318208			0.625047	1	0.93525
chr1	59925460	59927078	Gse1	uc009nqz.2, uc009nra.2, uc009nrb.2, uc009nrc.2					0.629731		0.95236
chr1	59970597	60005896	Bnc2	uc008tli.2, uc008tlj.1					0.579116	1	0.89011
chr1	60006049	60009778	Atp8b2	uc008qah.1, uc008qai.1					0.625331	1	0.92008
chr1	60015280	60025797	Zxdc	uc009cxf.2					0.649643		0.88398
chr1	60027556	60031726	Csf3r	uc012dla.1, uc008usd.2, uc008use.2					0.732246	1	0.89509
chr1	60031848	60038252	Sipa1l1	uc007ocu.2, uc007ocv.1, uc007ocw.2, uc011yoo.1					0.785725	1	0.89316
chr1	60048084	60054294	Pgrmc1	uc009sxo.1					0.785663	1	0.12158
chr1	60135086	60137362	Cep120	uc008exy.1, uc008exz.1					0.887793		0.93095
chr1	60155345	60159470	1110037F02Rik	uc008rzp.1, uc008rzq.1					0.466441		0.90781
chr1	60166294	60181694	Arhgef40	uc007tns.2, uc007tnt.2, uc007tnq.2, uc007tnr.2						1	0.88961
chr1	60193229	60196043	Bptf	uc007mac.1, uc007mae.2						1	0.84444
chr1	60237530	60238306	Lgals9	uc007kkd.2, uc007kke.2		-0.319666	18.6798				0.83582
chr1	60238599	60251347	Lrp4	uc008kvw.2, uc008kvx.2			19.8903		0.6535		0.92339
chr1	60251440	60251858	Wwp2	uc009nhv.1, uc009nhx.1		-0.377603	25.6498				0.9517
chr1	60252021	60256948	Ppp1r10	uc008cjj.2		-0.339438	16.9055		0.831699		0.88061
chr1	60257031	60257707	D030016E14Rik	uc012gdn.1, uc009lra.1		-0.390163				1	0.94262
chr1	60257836	60263177	Fbxw7, Arfip1	uc008pqg.2, uc008pqk.2, uc008pqn.2, uc008pql.2			21.0544		0.456585		0.87169
chr1	60263261	60274039	Tnpo3	uc009bdy.1, uc009bdz.1, uc009bea.1, uc009beb.1			25.7355		0.596715		0.89793
chr1	60274126	60278910	Smarce1	uc007lii.1		-0.369905	19.0304		0.707549		0.90937
chr1	60279218	60281468	Slc25a46	uc008ehz.1, uc008eia.1			36.3051		0.773671		0.94428
chr1	60281576	60287445	Morc3	uc008aaa.2		-0.314318	65.7881		0.932241	1	0.93336
chr1	60287530	60291640	Myst3	uc009lec.1, uc009led.1			22.8483		0.975613	1	0.89644
chr1	60291740	60291824	Dnajb11	uc012adp.1, uc007yso.2, uc007ysp.2		-0.361802	52.549				0.91613
chr1	60292406	60293214	Smarca2	uc008hbn.1, uc012bjw.1			33.8325				0.93821
chr1	60293348	60293940	Morc2a	uc007htm.1, uc007htn.1			25.6623				0.94037
chr1	60294061	60295415	Ssbp4	uc009max.2, uc009may.1			18.7094				0.95868
chr1	60295720	60299382	Atp6v0b	uc008ujc.1			19.337			1	0.9195
chr1	60299469	60301637	Atp5j2	uc009amk.1		-0.309375	21.0653		0.778349		0.87404
chr1	60301728	60304459	Tmprss4	uc009pfi.1, uc009pfj.1	-0.00899441		12.4108		0.983521		0.84278
chr1	60304629	60305206	Fry	uc009atv.2		-0.315655	10.3305				0.8495
chr1	60305341	60307878	Psmd7	uc009nhz.2			14.1222		0.826992		0.92445
chr1	60308039	60308147	Mthfd1	uc007nxz.2, uc011yny.1			23.4811				0.74603
chr1	60308251	60310195	Spast	uc008doa.2, uc008dnz.2			19.7917				0.90569
chr1	60310353	60311737	Tom1	uc012ggc.1, uc009mha.2		-0.304108	26.1601		0.966078		0.88813
chr1	60311897	60314273	Eif2c2	uc007wbu.2			18.6236		0.875386		0.88944
chr1	60314434	60315493	Notch1	uc008ivl.2, uc012bsl.1		-0.361802	11.2636				0.93789
chr1	60315583	60317076	Col4a5	uc009uln.2, uc009ulo.2		-0.384653	18.4775		0.943183		0.92389
chr1	60317638	60318253	Gtf2f2	uc007urb.1			11.6258				0.93462
chr1	60318430	60321122	Trim21	uc009irw.1, uc009irx.1		-0.355968	66.182		0.631708		0.93119
chr1	60321277	60321725	Epha2	uc008voc.1			16.5112				0.94585
chr1	60321855	60324602	mKIAA1757, Setd5	uc009dep.1, uc009deq.1, uc009der.1, uc009des.1			25.2494		0.791958		0.94681
chr1	60324909	60325226	Rbl2	uc012gid.1, uc012gie.1, uc012gif.1			22.5552				0.89024
chr1	60325377	60327115	Kcnk2	uc007eak.2, uc011wyj.1, uc007eam.2, uc007ean.2			13.7901		0.951997		0.89264
chr1	60327274	60328976	Kdm5b	uc007csg.2, uc011wsg.1			24.9113		0.751998		0.9554
chr1	60329102	60333968	AK138067	uc011wpm.1			22.761		0.618205		0.92455
chr1	60334096	60334756	Dzip1	uc011zqf.1, uc007uyy.1, uc007uyz.1, uc007uza.1, uc007uzc.1			28.5433				0.86683
chr1	60334906	60335510	Lmbr1	uc008wug.1, uc012dtv.1, uc008wui.1, uc008wuh.1			23.1901				0.93229
chr1	60335645	60336542	Gnpat	uc009nxv.2			24.0794				0.87514
chr1	60336645	60336874	C4a, C4b	uc008cdm.2, uc008cdn.1, uc008cdk.2, uc008cdl.2	-0.114983	-0.39547	102.659	1.11096	0.948338		0.97986
chr1	60336983	60337705	Rzf, Rnf13	uc008phh.1, uc008phi.2, uc008phj.2, uc008phk.2			50.7557		0.671467	1	0.92122
chr1	60337864	60338090	Fryl	uc008xsn.1			69.5675		0.782271		0.97162
chr1	60338187	60338668	Lrba	uc008prh.1, uc008pri.1	-0.0239041		31.316				0.9539
chr1	60338883	60340826	AI314180	uc008sze.1			12.2802				0.93961
chr1	60340968	60344154	Frmd6	uc007ntv.1, uc007ntw.1, uc007ntx.1	-0.340086	-0.384653	12.8029		0.794275		0.9195
chr1	60344286	60346758	Gabrp	uc007ikm.1	-0.496961	-0.377603	20.1589		0.369499		0.92131
chr1	60346869	60348677	Deaf1	uc009kko.2, uc009kkn.2, uc012fwv.1, uc009kkp.2, uc012fww.1	-0.201685		19.5571				0.95169
chr1	60348796	60349710	Ipo5	uc007uzz.1			28.7664		0.782627		0.91556
chr1	60349809	60352722	Cnot8	uc007jaj.1, uc007jak.1			14.9128		0.638876		0.91288
chr1	60352840	60362118	Dnajc1, MTJ1	uc012brd.1, uc008ilt.2, uc008ilu.2, uc008ilv.2, uc008ilw.2	-0.439105	-0.425816	10.4295		0.585626	1	0.89868
chr1	60362209	60367047	Pitpnm2	uc008zpc.2	-0.047565						0.93611
chr1	60367158	60367770	Arid4a	uc011ynm.1, uc007nud.1, uc007nuf.1			22.7766		0.984356		0.94858
chr1	60367944	60368994	Etv6	uc009eke.1, uc009ekf.1			21.8033		0.640866		0.89531
chr1	60369090	60376160	Atxn2l	uc009jrs.1, uc009jrt.1, uc009jru.1, uc009jrv.1	-0.138319	-0.390163	17.2981		0.593225		0.92503
chr1	60376278	60376514	Ppp2r2a, Ppp2r2d	uc007uku.2, uc011znt.1			42.7415		0.928688		0.90547
chr1	60376677	60384903	Tdrd7	uc008stb.1, uc008stc.1, uc008std.1		-0.425816					0.88312
chr1	60385053	60386170	D930014E17Rik	uc009jdy.1			11.6521				0.84354
chr1	60386307	60386874	N4bp2	uc008xoa.1, uc008xob.1		-0.39547	12.9563				0.94964
chr1	60420202	60423492	Zfand2a	uc009ags.2, uc009agt.2					0.931484		0.87759
chr1	60423572	60428064	Usp36	uc007mot.2, uc011yim.1, uc007mou.2, uc007mov.2	-0.169597					1	0.81488
chr1	60429552	60432910	Mib1	uc008ebc.1, uc008ebd.1	-0.126003				0.361518		0.88717
chr1	60433032	60436217	Ttn	uc008kfo.1, uc008kfp.1, uc008kfn.1, uc008kfq.1	-0.217567						0.9193
chr1	60436330	60439247	Pacs1	uc008gci.1, uc008gcj.1, uc012bgu.1, uc008gck.1	-0.585609						0.94559
chr1	60439313	60443748	Kif13a	uc007qhl.1, uc007qhm.1, uc007qhn.1	-0.189045					1	0.86613
chr1	60443839	60443982	Ehhadh	uc007yrm.2	-0.116894						0.86957
chr1	60466764	60491086	Ctnnbl1	uc008nph.2	-0.0671745				0.784365	1	0.62814
chr1	60494077	60495785	Dync1h1	uc007pbo.1					0.869616		0.69669
chr1	60495804	60500828	Eln	uc008zwv.1					0.446375	1	0.68927
chr1	60504251	60504921	Sec14l4	uc007hue.1					0.971256		0.7113
chr1	60505047	60506914	Peli1	uc007idk.1, uc007idl.1, uc007idm.1, uc007idn.1	-0.104611						0.51665
chr1	60507098	60510447	Rnf145	uc007inh.2	-0.0558302				0.786176		0.44788
chr1	60510607	60527509	Dst	uc007aoi.1, uc007aoj.1	-0.0378413				0.550045		0.44594
chr1	60527684	60533583	Kdm5b	uc007csg.2, uc011wsg.1					0.499365	1	0.35789
chr1	60540185	60540346	Arhgap17	uc009jpi.2, uc009jpn.2, uc009jpk.2, uc009jpl.2, uc009jpj.2, uc009jpm.2				1.31981			0.86628
chr1	60542728	60550381	Wbscr9, Baz1b	uc008zxz.2, uc012eeo.1		-0.448829			0.797092	1	0.91981
chr1	60550525	60552258	Notch1	uc008ivl.2					0.99095		0.82205
chr1	60552380	60553068	Map4k4	uc007atr.1, uc007ats.1, uc011wjv.1, uc011wjw.1, uc011wjx.1	-0.17219						0.92314
chr1	60553168	60555267	Golm1	uc007quw.1, uc007qux.1	-0.0206628				0.693178		0.90728
chr1	60556468	60557398	Acox1	uc007mkm.1, uc007mkk.1, uc007mkl.1	-0.260352						0.7873
chr1	60557465	60558599	Pde4d	uc007rvg.2, uc007rvj.2, uc007rvl.2, uc007rvm.2, uc007rvn.2	-0.153229	-0.448829					0.92223
chr1	60559829	60560361	Clcn7	uc008azv.1, uc008azw.1	-0.0401102						0.94927
chr1	60560440	60567260	mKIAA0225, Nup205	uc009bik.2, uc009bil.1, uc009bim.1					0.639835	1	0.9172
chr1	60567336	60575823	Kdm5b	uc007csf.2, uc007csg.2, uc011wsg.1	-0.101856				0.707386	1	0.9326
chr1	60575905	60582435	Man1c1	uc012dmw.1, uc008vfm.2					0.451391		0.88878
chr1	60582945	60584227	Mrc1	uc008ikk.2						1	0.90276
chr1	60584334	60590130	Ptprs	uc008dbx.2, uc008dbz.2, uc008dca.2, uc008dby.2, uc008dcb.2					0.507352		0.89323
chr1	60590251	60623408	Rhot1	uc007klp.2, uc007klq.2, uc007klo.2					0.430704	1	0.91286
chr1	60803373	60819822	Mical3	uc009dnz.2, uc009doa.1, uc009dob.1					0.568327	1	0.90656
chr1	60822237	60826500	Hspa9	uc008elv.2					0.921778	1	0.9375
chr1	61685937	61813988	Rarg	uc007xvc.1, uc007xvd.1					0.535905	1	0.89258
chr1	61816434	61818522	Tnrc18	uc009aja.2, uc009ajg.1				1.62273	0.609551	1	0.8952
chr1	61818658	61833317	Slc27a1	uc009mdw.1, uc009mdx.1, uc009mdy.1, uc009mdz.1				1.22735	0.396427	1	0.89372
chr1	61833529	61894994	A130022J15Rik	uc012epo.1, uc009dai.1				1.15211	0.239121	1	0.91344
chr1	61895110	#VALUE!	2012-09-11	uc008ydx.1, uc008ydy.1, uc008ydz.1, uc008yea.1				1.36992	0.300731		0.94387
chr1	61898115	62056880	Amotl2	uc009rfw.1, uc009rfx.1, uc012gzh.1					0.683886	1	0.91056
chr1	62057053	62122958	Eef1d	uc007whl.1, uc007whj.1, uc007whk.1, uc007whm.1, uc007whn.1					0.45058	1	0.90382
chr1	62123069	62191420	Nup214	uc008jeh.1					0.603456	1	0.88383
chr1	62258279	62262996	Asb8	uc007xlx.2, uc007xly.2, uc011zyr.1						1	0.88751
chr1	62276853	62285410	Faf1	uc008uct.1, uc012dil.1						1	0.86384
chr1	62285527	62322456	Aldh2	uc008zjt.1, uc008zju.1						1	0.86736
chr1	62322502	62390507	D930015E06Rik	uc008ppo.1, uc008ppq.1, uc008ppr.1, uc008ppp.1						1	0.89012
chr1	62391682	62486584	Axin1	uc008bdm.2, uc008bdn.2					0.580091	1	0.89737
chr1	62486696	62526072	Kpna1	uc007zcb.1						1	0.90533
chr1	62526370	62579218	Ccnl1	uc008pku.1, uc008pkv.1, uc008pkw.1						1	0.89679
chr1	62579355	62634310	Eif2d, Lgtn	uc007cnb.2, uc007cmz.2, uc011wrn.1, uc007cna.2						1	0.85667
chr1	62634391	62684139	Cdk11b	uc008wdz.1, uc008wea.1, uc008web.1, uc008wec.1						1	0.87065
chr1	62750852	62765503	Ik	uc008eok.2	-0.115307					1	0.8234
chr1	62765682	62784862	Clasp1	uc007cie.1, uc011wqm.1, uc011wqn.1, uc007cif.1, uc007cij.2, uc007cii.2	-0.21773				0.673434	1	0.86588
chr1	62786507	62790748	Ppp1r12a	uc007gzc.1, uc007gzd.1	-0.00494287					1	0.92764
chr1	62790980	62791931	Pkd1	uc008awv.1, uc012amn.1	-0.0209356						0.89961
chr1	62795863	62807348	Shank1	uc012fjo.1, uc009gpc.2					0.265701	1	0.86338
chr1	62811569	62815542	Ash2l	uc009lhc.1, uc009lhd.1					0.648451	1	0.8878
chr1	62815691	62818278	Gabarapl1	uc009efz.1, uc009ega.1					0.975041	1	0.83729
chr1	62818420	62829867	Lcp1	uc007uqm.1, uc007uqn.1, uc007uqo.1					0.924873	1	0.82613
chr1	62830131	62831618	Nckap1l	uc007xyf.1, uc012aak.1, uc007xyg.1					0.855684		0.87438
chr1	62831716	62832854	Cast	uc007rfn.1, uc007rfo.1, uc011zbx.1, uc007rfp.1, uc007rfq.1	-0.0506462						0.86914
chr1	62832891	62842282	Zmym3	uc012hmy.1, uc009txl.2, uc009txm.2, uc009txn.2, uc009txo.2, uc009txp.2, uc009txq.1					0.498782		0.85722
chr1	62843666	62859107	Zfp148	uc007zab.1, uc007zac.1					0.574382	1	0.89433
chr1	63005207	63009163	Ndc80, mKIAA0650	uc008dmi.1, uc008dmk.2	-0.0918482						0.76471
chr1	63009309	63027008	Tns3	uc007hzj.1, uc007hzk.1	-0.046049						0.73118
chr1	63027086	63027771	Pum1	uc008uzk.2, uc008uzm.2, uc008uzn.2, uc008uzo.2, uc008uzp.2, uc008uzq.2	-0.0709159						0.5
chr1	63105720	63107613	Dhrs11	uc007kqs.2	-0.289199	-0.337817	202.997		0.521463		0.92599
chr1	63107772	63108609	Rapgef1	uc008izt.1, uc008izv.1, uc008izu.1, uc008izw.1	-0.292325	-0.387246	102.561		0.960153		0.88963
chr1	63108828	63112277	Tnks	uc009lku.1, uc009lkv.1		-0.337817	140.804		0.661833	1	0.93633
chr1	63112412	63114757	Ccdc108	uc007bnj.1			213.378		0.424136		0.91112
chr1	63114868	63120895	Fam193b	uc011yzv.1	-0.0666883		219.933		0.49829	1	0.91212
chr1	63121121	63125526	Atad2b	uc007myu.1, uc007myv.1			192.902		0.586391		0.91796
chr1	63125636	63132241	Utrn	uc007ejw.1, uc007ejx.1			113.918		0.701496		0.91291
chr1	63132973	63138364	Ncald	uc007vng.2, uc007vnh.2, uc011zsg.1, uc007vni.2			160.952			1	0.88865
chr1	63138504	63139858	Ppp2r5c	uc007pbf.1, uc011yur.1, uc007pbk.1, uc007pbl.1, uc007pbm.1	-0.257435	-0.33571					0.8716
chr1	63140106	63140213	Ctbp1	uc008xak.2, uc008xam.2, uc008xaj.2, uc008xan.2, uc008xal.2, uc008xao.2	-0.0522666						1
chr1	63140305	63152229	Rnf20	uc008svy.2, uc008svz.2, uc012dec.1, uc008swb.2, uc008swa.2	-0.185155	-0.387246					0.88133
chr1	63152334	63160784	Rpl23	uc007leu.2, uc007lev.1	-0.0407584	-0.353375				1	0.82654
chr1	63161119	63190165	Chd1	uc008aot.2, uc008aou.2, uc008aov.1					0.428525	1	0.85958
chr1	63190497	63190692	Nrd1	uc008ubw.1, uc012dih.1, uc008uby.1		-0.31367					0.49558
chr1	63190760	63193693	Mbd6	uc007hiv.1, uc007hiw.1, uc007hix.1	-0.260838				0.589622		0.69352
chr1	63193767	63193863	Gaa	uc007mqg.2, uc007mqi.2		-0.302164		1.88942			0.86154
chr1	63193999	63194969	Lin7c	uc008lmo.1, uc008lmp.1	-0.220647	-0.422413			0.813523		0.75171
chr1	63196686	63198124	BPOZ, Abtb1	uc009cvs.2, uc009cvt.2	-0.0931043	-0.353861			0.832531		0.72397
chr1	63198286	63199348	Fryl	uc008xsn.1, uc008xso.1	-0.0576128				0.41136		0.7596
chr1	63199479	63202777	Pabpc1	uc007vmx.2	-0.535532				0.7227	1	0.85352
chr1	63202907	63203256	Cnot1	uc009myz.2, uc009mzb.2, uc009mzd.2, uc009mza.2, uc012gis.1, uc009mze.2		-0.362612					0.72571
chr1	63204865	63205475	Appl1	uc007sth.1	-0.255095						0.84038
chr1	63206439	63207453	Tbc1d10c	uc008fze.1, uc012bgg.1, uc008fzf.1, uc012bgh.1	-0.146585	-0.31367					0.74353
chr1	63207589	63210240	Mfsd10	uc012duy.1, uc008xct.1, uc008xcu.1, uc008xcv.1, uc008xcw.1	-0.252087						0.80601
chr1	63210427	63211303	Krtdap	uc012fhu.1, uc009ggl.1, uc009ggm.1	-0.354929	-0.310712					0.70093
chr1	63211605	63212864	Akap13	uc009hwx.2		-0.305729					0.77067
chr1	63212942	63215802	Tex10	uc012ddy.1, uc008svd.1, uc008sve.1	-0.194393				0.711377	1	0.84269
chr1	63216716	63217422	Sf1	uc008gik.2, uc008gim.2, uc008gil.2		-0.422413					0.79381
chr1	63217489	63218727	Sirt5	uc007qfz.1, uc007qga.1		-0.306863			0.545078	1	0.85957
chr1	63218832	63223001	Rapgef2	uc008pnl.1, uc008pnm.1	-0.172352				0.464107		0.84618
chr1	63224451	63225012	Pck2	uc007tyx.1, uc007tyy.1						1	0.88308
chr1	63225140	63225405	AK038087	uc008qwo.1			82.6	3.63585			0.98153
chr1	63225473	63225596	Cul4b	uc012hgl.1, uc009taa.2, uc009tac.2			14.952	1.38409			0.97865
chr1	63494523	63524252	Plod1	uc008vtk.2						1	0.87846
chr1	63524330	63562150	2010002N04Rik	uc008fag.1						1	0.86416
chr1	63562215	63575331	Per2	uc007cav.1, uc011wph.1						1	0.82505
chr1	63579424	63580859	Hspa4	uc007ivq.1, uc007ivr.1						1	0.92708
chr1	63580933	63581708	Capn1	uc008ggj.2, uc012bhi.1, uc008ggk.2						1	0.78788
chr1	63615669	63617483	Maoa	uc009ssa.2						1	0.85961
chr1	63617653	63619460	Spna2	uc008jar.1, uc012btk.1, uc008jas.1						1	0.81366
chr1	63619794	63627710	F630110N24Rik	uc007gho.1					0.625964	1	0.90062
chr1	63627802	63631938	Mctp2	uc009hnp.1					0.95846		0.86498
chr1	63632030	63639181	Herc1	uc009qev.2					0.39993		0.88456
chr1	63792580	63794531	Sec23b	uc008mrj.1, uc008mrk.1, uc008mrl.1, uc008mrm.1						1	0.81818
chr1	64082339	64088499	Nxn	uc007kfo.2					0.531718	1	0.8828
chr1	64089012	64125280	Arfip1	uc008pqe.1, uc008pqf.1, uc008pqg.2					0.18519	1	0.86139
chr1	64125909	64167473	Smarcc1	uc009rto.1, uc009rtp.1, uc012hbg.1					0.517412	1	0.87311
chr1	64579595	64597422	Pitpnm2	uc008zpb.2, uc008zpc.2, uc008zpe.1					0.5855	1	0.91999
chr1	64597545	64605076	1700027A23Rik	uc008qvr.1, uc008qvs.1					0.695202	1	0.90346
chr1	64605224	64606300	Syne2	uc007nxp.1						1	0.9581
chr1	64606343	64612790	1700017N19Rik	uc007gxz.1					0.527647		0.89367
chr1	64612892	64616707	Baff, Tnfsf13b	uc009kup.1, uc009kuq.1, uc012fzg.1					0.852536		0.93293
chr1	64616851	64620646	Rcbtb1	uc007ueb.2, uc011zmj.1, uc007uec.2					0.868807		0.94036
chr1	64622904	64643807	Suz12	uc007klc.1, uc011yap.1					0.439856	1	0.89698
chr1	64737975	64747542	Usp34	uc007ieu.2					0.634567		0.87708
chr1	64748955	64754951	Rexo2	uc009pia.1, uc009pib.1					0.338388		0.91267
chr1	64755053	64757991	Gtf2i	uc008zvj.1, uc008zvk.1, uc008zvl.1, uc008zvm.1, uc008zvn.1, uc008zvo.1, uc008zvp.1, uc008zvq.1, uc008zvr.1					0.545763		0.89591
chr1	64758028	64759684	Mrpl1	uc008yfh.1, uc008yfi.1					0.978125		0.85748
chr1	64761263	64764704	Aldh16a1	uc009gtr.1, uc009gts.1, uc009gtt.1					0.608546		0.77002
chr1	64764872	64768200	Pmel	uc007hob.1					0.711335	1	0.88582
chr1	64768364	64770096	Neo1	uc009pxk.1, uc009pxl.1					0.786354		0.84395
chr1	64841789	64866509	Fasn	uc007mut.1	-0.111579				0.547356	1	0.89041
chr1	64866668	64906871	Bzw1	uc007bbq.1, uc007bbr.1	-0.101694				0.395252	1	0.89006
chr1	64907825	64929702	Decr1	uc008sbm.1	-0.321449				0.654325	1	0.92083
chr1	64929897	64939325	Ctss	uc008qjz.2, uc008qka.2	-0.334252				0.442557		0.86841
chr1	64939472	64968123	Ncstn	uc007dpk.2	-0.0909975				0.382853	1	0.88269
chr1	64969057	64974606	Naa35	uc007quu.2, uc007quv.1	-0.047565						0.81109
chr1	64974672	64984270	Fam168a	uc009inq.1, uc009inr.1, uc009ins.1	-0.00478081						0.8561
chr1	64985114	65003268	Slc21a7, Slco1a5	uc009eoy.1, uc009eoz.1, uc009epa.1	-0.0111012						0.87582
chr1	65206130	65207623	Kdm4b	uc008dbv.2, uc008dbw.2					0.625898		0.84825
chr1	65208515	65211673	Stx6	uc007dbb.1					0.500219		0.85463
chr1	65211826	65212680	100039707, Gm2382	uc009qyy.1, uc009qyz.1, uc012gya.1					0.525728		0.8738
chr1	65212859	65215072	Mmaa	uc009mim.1, uc009min.2					0.490774	1	0.9007
chr1	65215179	65217532	Ell	uc009mau.1					0.270075		0.91543
chr1	65217825	65221804	Accs	uc008lgj.1, uc008lgk.1					0.337465	1	0.89513
chr1	65221943	65225563	Tsc22d4	uc009adu.1, uc009adv.1					0.911839		0.84846
chr1	65237074	65238718	Pcnt	uc007fuj.1, uc007fuk.1, uc007ful.1	-0.0235799						0.84772
chr1	65238869	65239107	Tubgcp6	uc007xfh.2	-0.0869884						0.89506
chr1	65239141	65242229	Csda	uc009eis.1, uc009eit.1					0.599172		0.88486
chr1	65243358	65249289	Klrc2, Klrc1	uc012etq.1, uc009ego.1, uc012etp.1, uc009egp.1	-0.0838668				0.687136		0.93047
chr1	65249498	65252162	1200016B10Rik	uc011wtm.1, uc007cyq.2	-0.0538854				0.966582		0.90991
chr1	65252281	65252448	Senp2	uc007yrx.2, uc007yrw.2, uc012adm.1	-0.121742			1.20625			0.94828
chr1	65252749	65262507	Zcchc14	uc009nrx.2	-0.178187				0.890567		0.87682
chr1	65268956	65270078	Smg1	uc009jjp.1	-0.11203						0.87317
chr1	65272692	65277367	Eif2c2	uc007wbu.2					0.856695		0.88838
chr1	65285117	65290969	Eif4g3	uc008vka.1, uc008vkb.1, uc008vkc.1, uc008vkd.1, uc012dnm.1, uc008vkf.1					0.74892	1	0.8988
chr1	65291111	65292283	Pum2	uc007mzu.2, uc007naa.2, uc007mzv.2, uc007mzw.2, uc007mzx.2, uc007mzy.2, uc007mzz.2	-0.0966696						0.93475
chr1	65293793	65296759	Gria3, GluR alpha3	uc009tam.2, uc009tal.2, uc012hgn.1, uc012hgo.1, uc009tan.2					0.96853	1	0.90157
chr1	65296861	65298178	Map4k4	uc007atr.1, uc007ats.1, uc011wjv.1, uc011wjw.1, uc011wjx.1						1	0.88164
chr1	65299158	65299925	Ino80d	uc007bfq.2, uc011wmb.1, uc011wmc.1						1	0.93789
chr1	65302205	65302512	Timp2	uc007mow.1	-0.0399257						0.88889
chr1	65302668	65303121	Tbck	uc008rjz.2, uc012cxw.1						1	0.95283
chr1	65303213	65304482	Ccbp2	uc009sed.1, uc009see.1						1	0.91107
chr1	65306694	65309453	Rps29	uc007nrp.2					0.855487		0.91847
chr1	65314460	65315271	Cstf1	uc008ocp.1, uc008ocq.1	-0.0746293				0.932615		0.92284
chr1	66239756	66298235	Mmp12	uc009ock.1, uc009och.1, uc009oci.1, uc009ocj.1, uc009ocl.1, uc009ocm.1						1	0.87829
chr1	66298287	66368571	Rock2	uc007nch.1						1	0.90495
chr1	66433710	66445962	Cd47	uc007zkg.1, uc007zkh.1						1	0.78349
chr1	66747603	66748190	Kctd13	uc009jtm.1					0.695958		0.78812
chr1	66748223	66753019	Bat2d, Prrc2c	uc007dgr.1, uc007dgs.1, uc007dgt.1	-0.104449				0.567888		0.91873
chr1	66753100	66761150	mKIAA0134, Dhx34	uc009fhf.1, uc009fhg.1, uc009fhh.1, uc009fhi.1, uc009fhj.1	-0.215299				0.414915	1	0.9197
chr1	66761822	#VALUE!	2012-03-06	uc007vkh.1, uc011zrw.1	-0.198371						0.75655
chr1	66762620	66764327	Olfml1	uc009jbb.2	-0.122762				0.611774		0.71337
chr1	66767581	66768378	Exosc10	uc008vut.2, uc012dpp.1, uc008vuu.2, uc008vuv.2				1.22523	0.686048		0.16291
chr1	66771187	66772447	Zfc3h1	uc007hbg.1					0.801865		0.26852
chr1	66772573	66773260	Mrpl20	uc008weu.1				1.11588			0.24271
chr1	66773383	66775017	AK076605	uc007stc.1				1.07954	0.819427	1	0.42904
chr1	66775150	66782115	Akap9	uc008wid.1					0.75494		0.43935
chr1	66782319	66784624	Lmnb1	uc012bdd.1						1	0.25795
chr1	66784788	66808621	abParts	uc011yvj.1					0.379441	1	0.47946
chr1	66808827	66819479	Fnip2	uc008pno.2, uc012cqp.1					0.253261		0.69481
chr1	66820194	66823571	Tmem63b	uc012auh.1					0.787931		0.80817
chr1	66824683	66847315	Gpr114	uc009mxj.2, uc009mxi.2, uc009mxk.2					0.521361	1	0.81573
chr1	66848743	66854098	Clta	uc008srh.1, uc008sri.1, uc008srj.1, uc008srk.1, uc008srl.1					0.437282	1	0.91921
chr1	66854179	66854877	Phlpp2	uc009njn.2	-0.106069						0.8916
chr1	66855369	66863947	Parg	uc007syq.1, uc007syr.1					0.429348	1	0.87883
chr1	66878102	66883535	Nucb2	uc009jjj.2, uc009jjk.2					0.678908	1	0.8993
chr1	66883623	66884852	Ing5	uc007cen.1, uc011wpr.1					0.740894		0.86857
chr1	66884981	66888195	Nlk	uc007kjw.1					0.721792		0.88207
chr1	66891907	66894973	Tatdn1	uc007vtr.1, uc007vts.1, uc007vtt.1, uc007vtu.1, uc007vtv.1					0.770905		0.77898
chr1	66895041	66899700	Mtss1	uc007vtx.2, uc007vty.2, uc007vtz.2					0.380001		0.89374
chr1	66899866	66901197	Klhl5	uc008xna.2, uc008xnc.2					0.665297		0.86537
chr1	66901336	66903972	Scgb3a2	uc008eum.1, uc008eun.1, uc012bck.1					0.890778		0.90914
chr1	66904129	66909746	Nsmce2	uc007vxu.2, uc007vxv.2					0.459401	1	0.90055
chr1	66981117	66981849	Niban, Fam129a	uc011wtn.1, uc007cyz.2, uc011wto.1					0.850109		0.90303
chr1	67053625	67055801	Rif1	uc008jqq.1, uc008jqr.1, uc012bvj.1						1	0.91469
chr1	67056621	67067431	Itsn2	uc007mxv.2, uc007mxw.2, uc007mxx.1					0.55906		0.89888
chr1	67067640	67080697	Maml1	uc007isd.2, uc007ise.2					0.546919		0.86244
chr1	67080816	67085068	Dnajc14	uc007hok.1, uc007hol.1, uc007hom.1, uc007hon.1						1	0.88008
chr1	68787108	69154248	Ubr4	uc008vmi.1, uc008vmm.2						1	0.85631
chr1	69588945	69595172	Slc10a7, P7	uc012ggh.1, uc012ggi.1, uc009mib.1, uc009mic.1, uc009mid.1, uc012ggj.1, uc012ggk.1						1	0.90339
chr1	69624622	69729783	Card10	uc007wrj.1, uc007wrk.1					0.353292	1	0.89244
chr1	69873696	69889542	Mapk1	uc007yjq.1, uc007yjr.1, uc007yjs.1						1	0.85234
chr1	69943156	69998203	E330009J07Rik	uc009bmo.1, uc009bmp.1						1	0.9148
chr1	70043483	70311479	Sgk3, Cisk	uc007agu.1, uc007agv.1, uc011wid.1, uc007agw.1, uc007agx.1, uc007agy.1						1	0.82585
chr1	71113763	71121116	Slit2	uc008xjo.2, uc012dwb.1, uc012dwc.1, uc008xjp.2						1	0.89855
chr1	71603849	71604070	B3gnt1, Brms1	uc008gby.1, uc008gbz.1	-0.0528665						0.77778
chr1	71609773	71610332	Snx25	uc009lpu.2, uc012gdj.1	-0.195127						0.91736
chr1	71610422	71610979	Adap2, AK053136	uc007klm.1, uc007klk.1, uc007kll.1	-0.0824845						0.71287
chr1	71611542	71614387	Plxnd1	uc009djn.1	-0.116117						0.82857
chr1	71614514	71615536	Skap2	uc009bxv.1, uc009bxw.1	-0.0428004						0.78736
chr1	71617504	71619481	Atp13a1	uc009lxr.2, uc012gep.1	-0.031364						0.90271
chr1	71624516	71625125	Arl2bp	uc009mwt.1, uc009mwu.1	-0.0176719						0.58182
chr1	71632858	71633403	Atp6v0a1	uc007lmt.1, uc007lmu.1, uc007lmv.1, uc007lmw.1, uc007lmx.1, uc007lmy.1					0.785131		0.9378
chr1	71633518	71636671	Pck2	uc007tyx.1, uc007tyy.1					0.682085		0.88199
chr1	71636779	71637340	Xpo6	uc009jqq.1, uc009jqr.1, uc009jqs.1, uc009jqu.1	-0.0286085						0.75197
chr1	71637467	71639644	Syne1	uc007egq.1					0.590458		0.91265
chr1	71639810	71642237	Tubb5	uc008ciq.2					0.634632		0.94019
chr1	71642377	71643854	Fbxo11	uc008dvf.1, uc008dvg.1, uc008dvh.1, uc008dvi.1					0.859015		0.87926
chr1	71644322	71644947	Nup160	uc008ksw.1					0.845007		0.93189
chr1	71645038	71645788	Gmps	uc008pke.1					0.898541		0.9207
chr1	71646267	71646863	Trim2	uc012cqx.1, uc008ppx.2, uc008ppy.2, uc008ppz.2					0.534615		0.82175
chr1	71647041	71647774	Gcn1l1	uc008zeg.1					0.663075		0.94222
chr1	71649072	71650233	Ahctf1	uc011wxn.1					0.394168		0.91419
chr1	71650504	71650681	Kars	uc009nng.2, uc009nne.2, uc009nnf.2			10.8173				0.96667
chr1	71651658	71652458	Stim1	uc009irl.1, uc009irm.1					0.710939		0.8979
chr1	71652615	71653276	Dst	uc007aoi.1, uc007aoj.1, uc007aol.1					0.467599		0.92614
chr1	71653442	71654477	Sulf1	uc007aia.2, uc007aib.2, uc007aic.1, uc007aid.1					0.740594		0.94881
chr1	71654595	71655986	Colec12	uc008eak.2					0.896963		0.84753
chr1	71657593	71659041	Pvrl3	uc007zji.2, uc007zjj.2, uc007zjk.2					0.742715		0.88355
chr1	71659225	71660336	Abhd10	uc007zix.2, uc007ziy.2					0.61123	1	0.8729
chr1	71660610	71661933	Hoxa3, AK142386	uc009bya.2, uc009byc.1					0.472115		0.95051
chr1	71662126	71665152	Sorbs1	uc008hkm.1, uc008hkn.1, uc008hko.1, uc008hkp.1, uc008hkq.1, uc008hkr.1, uc008hks.1, uc008hkt.1					0.347115	1	0.89654
chr1	71665240	71665957	B4galt6	uc008eeu.2					0.568775		0.81951
chr1	71667394	71670651	Phldb1	uc009pee.1, uc009pef.1, uc009peg.1, uc009peh.1					0.613342		0.88588
chr1	71670919	71672547	Mprip	uc007jem.2, uc007jen.2, uc007jeo.2, uc007jep.2					0.926454		0.93382
chr1	71674721	71674981	Psmd2	uc007yqr.2, uc007yqq.2		-0.358399					0.96
chr1	71675111	71675889	BC157982	uc011zqy.1					0.560872		0.84493
chr1	71676067	71676239	Usp22	uc007jhc.2					0.913688		0.94972
chr1	71676418	71678614	Ppib	uc009qei.1					0.821991		0.93964
chr1	71678737	71683825	Bzw2	uc007njp.2, uc007njq.2					0.518163	1	0.91245
chr1	71683970	71685030	Kctd18	uc011wlh.1, uc007bbf.2, uc011wli.1	-0.0981282				0.486779	1	0.84776
chr1	71685160	71686865	Mporc-b, Porcn	uc009sok.2, uc009som.2, uc009son.2, uc012heo.1, uc009soj.2, uc009sol.2					0.597009	1	0.86834
chr1	71687019	71687725	Tmod1	uc008ste.1, uc008stf.1					0.964566		0.91667
chr1	71687903	71688525	Rgs14	uc011yzr.1, uc007qqq.2, uc007qqr.1					0.831262		0.84466
chr1	71688706	71689398	6330549D23Rik	uc008qni.2					0.964971		0.90358
chr1	71689726	71691050	Vps13a	uc008gwv.1, uc012bjf.1					0.712181		0.75926
chr1	71692277	71694582	Tmem65	uc007vto.1					0.318022		0.91195
chr1	71694721	71695767	Eno3	uc007jvw.2, uc007jvx.2					0.883347		0.91445
chr1	71695900	71697135	Bmpr1b	uc008roi.1, uc008roj.1, uc008rok.1					0.620412		0.89965
chr1	71697274	71698094	Ccar1	uc007fja.2, uc007fjb.1, uc011xff.1	-0.0916457				0.480397		0.83892
chr1	71698224	71699405	Magi2	uc012dsm.1, uc008wnv.2, uc008wnw.2, uc008wnx.1	-0.126165	-0.358399					0.85714
chr1	72290738	72305746	Niban, Fam129a	uc007cyz.2, uc007cza.2, uc011wto.1					0.624356	1	0.97152
chr1	72308638	72311316	Arhgef1, mFLJ00369	uc009frb.1, uc009fqw.2, uc009fqx.2, uc009fqy.2, uc009fqv.2, uc009fqz.2					0.498604		0.56909
chr1	72312711	72313569	Pi4k2a	uc008hnf.1, uc008hng.1					0.996702		0.56989
chr1	72362156	72365572	Rft1	uc007svm.1, uc007svn.1, uc011zhy.1, uc011zhz.1					0.697856		0.84262
chr1	72365765	72371647	Dync1h1	uc007pbo.1						1	0.91055
chr1	72371763	72372789	Srpr	uc009osy.1, uc009osz.1						1	0.96479
chr1	72386654	72389582	Iars2	uc007dyz.1, uc007dza.1						1	0.86307
chr1	72389717	72392801	Dpy19l4	uc008rzi.1, uc008rzj.1						1	0.7695
chr1	72400911	72403390	Mical3	uc009dny.1, uc009dnz.2, uc009doa.1, uc009dob.1					0.536687	1	0.8508
chr1	72403461	72428192	Pik3c3	uc008ehw.1, uc012bar.1					0.394445	1	0.88381
chr1	72430344	72440469	Brp44	uc007djd.1					0.631366	1	0.86379
chr1	72499172	72581198	Otud4	uc009mir.1, uc009mis.2						1	0.80743
chr1	72630013	72632211	Taf11	uc008bpu.1	-0.00672555						0.86977
chr1	72632979	72633624	Lrpap1	uc008xdo.1	-0.145798						0.89516
chr1	72633676	72637636	Myo9b	uc009mci.1, uc009mcj.2, uc009mck.1, uc009mcl.2, uc012gfp.1	-0.0381655						0.92948
chr1	72637850	72638398	Zfyve27	uc008hnj.2, uc012blu.1, uc012blv.1	-0.165522						0.94531
chr1	72638461	72642361	Dip2b	uc007xqq.2	-0.200227				0.987714		0.79412
chr1	72644104	72645344	Cops7a	uc009dsr.2, uc009dss.2	-0.0872701						0.84509
chr1	72648009	72657868	Slc2a6	uc008iwv.1, uc012bst.1, uc012bsu.1, uc008iww.1, uc008iwx.1, uc008iwy.1	-0.224212					1	0.87356
chr1	72658010	72659382	Slc3a2	uc012bib.1, uc008gmi.2					0.834884		0.85899
chr1	72659599	72663081	Mrc2	uc007lxh.1, uc007lxi.1	-0.0984523						0.87488
chr1	72663153	72666605	Pdcd6ip	uc009rwo.2, uc009rwn.2, uc009rwp.2	-0.0310348				0.966812	1	0.90917
chr1	72666709	72673036	Clasp1	uc007cif.1, uc007cij.2, uc007cii.2	-0.443319						0.85976
chr1	72757898	72758245	Sin3a	uc012gtw.1, uc012gtx.1, uc009ptx.2, uc009ptz.1					0.865413		0.96084
chr1	72758375	72758715	Fasn	uc007mut.1	-0.150654						0.87943
chr1	72758799	72760075	Zfand2b	uc011wnf.1, uc011wng.1, uc007bnw.2	-0.178673				0.596072		0.87741
chr1	72871539	72895659	Afg3l2	uc008fmf.1, uc008fmg.1						1	0.82523
chr1	72910655	72920379	Slc38a6	uc007nwh.2, uc007nwi.2, uc011yns.1, uc007nwj.1					0.534694	1	0.86545
chr1	73719641	73904638	Haus2	uc008lwo.1, uc008lwp.1						1	0.8532
chr1	73961249	73963012	Csnk2a1	uc008nez.2, uc008nfa.2			59.0302		0.501931		0.81068
chr1	73963046	73963439	Eya2	uc008nxy.1, uc008nxw.1, uc008nxx.1, uc008nxz.1			56.8633		0.909773		0.93883
chr1	73963509	73964206	Huwe1	uc009upn.1, uc009upq.1, uc009upr.1			89.0978		0.781131		0.95987
chr1	73964376	73964571	Arid1a	uc008vdh.1, uc008vdi.1, uc008vdj.1			77.4221		0.81215		0.96562
chr1	73964644	73966227	Zswim6	uc007rup.2, uc007ruq.2			100.639		0.291841	1	0.84716
chr1	73966306	73967080	Egfl6	uc009uww.1			63.2877		0.535276		0.87874
chr1	73967174	73967531	Wdr44	uc009suw.1, uc009sux.1			120.045		0.595016		0.79584
chr1	73967664	73968340	Tubgcp6	uc007xfh.2			47.7724		0.293156		0.87036
chr1	73968428	73971279	Trio	uc007vjw.1, uc007vjx.1			95.1784		0.501621	1	0.84836
chr1	73972344	73974485	Ptprcap	uc008fza.1			50.52		0.606153	1	0.78966
chr1	73974685	73982471	Vcp	uc008sor.2			116.128		0.744731	1	0.83126
chr1	73982511	73982905	Icmt	uc008wad.1			279.293		0.883254		0.93324
chr1	73982930	73983798	Imp4	uc007aor.2			75.8803		0.896733		0.83856
chr1	73983908	73987551	Timp2	uc007mow.1			103.646		0.761999		0.85265
chr1	73987628	73988483	Sbf1	uc011zxu.1, uc007xfz.1, uc007xga.1			108.963		0.64624		0.8669
chr1	73988681	73998994	Zfp641	uc007xmf.1, uc007xme.1			153.514		0.967965	1	0.79714
chr1	74000525	74027487	Tmem55a	uc008sbg.1			64.8509		0.782652	1	0.84421
chr1	74027605	74028806	Raver1	uc009okc.1, uc009okd.1			34.0932		0.816268		0.84316
chr1	74028873	74031592	Dnase2a, Mast1	uc009moc.1, uc009mod.1, uc009moe.1, uc009mof.1			45.2226		0.938472		0.88238
chr1	74031723	74032276	Setd1a, Hsd3b7	uc009jwt.1, uc009jwu.1			103.513		0.646196		0.95968
chr1	74032353	74032448	Isy1	uc009cub.1			88.3719		0.868945		0.91094
chr1	74032510	74032836	Orc5	uc008wpq.1			107.657		0.766041		0.95424
chr1	74032950	74036295	Traf5	uc007edf.1			56.9126		0.994002		0.73225
chr1	74036969	74038248	Lsp1, Gm14492	uc009knb.2, uc009knc.2, uc009knd.2, uc009knf.1, uc009kng.1, uc009knh.1, uc009kni.1			89.57		0.714881	1	0.82699
chr1	74038314	74038673	Wdr33	uc008eis.2, uc012bat.1			162.367		0.580692		0.88948
chr1	74038797	74039736	Fam179a, mKIAA0650	uc008dmi.1, uc008dmt.1, uc008dmu.1			75.0729		0.32307		0.79313
chr1	74039788	74041774	Adh5	uc008rnk.1			86.6942		0.804194		0.75737
chr1	74041956	74043622	Siglech	uc009hdc.2, uc012flh.1, uc009hcz.1, uc012fli.1, uc009hdb.2			116.415		0.512433		0.85979
chr1	74043679	74044818	Dnajc13	uc009rhj.2, uc012gzk.1			134.339		0.491406		0.81843
chr1	74045043	74048860	Stat1	uc007axz.1, uc007aya.1, uc007ayb.1, uc007ayc.1, uc007ayd.1			69.7358		0.562394	1	0.78183
chr1	74048912	74050090	Scel	uc007uwq.1, uc007uwr.1, uc011zpl.1			39.2205				0.77486
chr1	74050133	74062718	Ptk7	uc008cth.2			38.8882		0.941901	1	0.83074
chr1	74062761	74115182	Jak2	uc008hdb.1, uc008hdc.1			19.3727		0.736627	1	0.83837
chr1	74200694	74204903	Smad5	uc007qsx.2, uc007qsy.2, uc007qsz.2, uc007qsw.2, uc007qta.2						1	0.90178
chr1	74283622	74292653	Wdr78	uc012dhq.1					0.453911		0.84287
chr1	74292689	74294705	Insig2	uc011wqv.1, uc007cjo.1, uc007cjp.1, uc007cjq.1	-0.330038				0.591622		0.86969
chr1	74294819	74297827	Sec63	uc007eyx.2, uc007eyy.2, uc007eyz.2	-0.372822				0.401869		0.84804
chr1	74297874	74301401	Rnf216	uc009ajm.2, uc009ajn.2	-0.177214				0.401307		0.91308
chr1	74301589	74302531	Cdc42bpg	uc008gia.2	-0.0944008				0.75305		0.9376
chr1	74302626	74309032	Xpnpep1	uc008hwf.1, uc008hwg.1	-0.289361				0.404303	1	0.84807
chr1	74309160	74310316	Gpr174	uc009ucf.2, uc009uce.2, uc009ucd.2					0.467176		0.84615
chr1	74310418	74310926	Lsp1	uc009knb.2, uc009knc.2, uc009knd.2, uc009knf.1, uc009kng.1, uc009knh.1					0.556391		0.9246
chr1	74311028	74314344	Gm14090, D2Ertd750e	uc008lst.2, uc008lsu.2					0.667694		0.88009
chr1	74326884	74327356	Ppm1f	uc007yjo.2	-0.0384101						0.78079
chr1	74328217	74328309	Myef2	uc008mbw.2, uc008mca.2, uc008mby.2, uc008mbz.2, uc012cdb.1, uc008mcb.2, uc008mcc.2		-0.30269					0.51064
chr1	74328394	74328600	Rnf166	uc009nsx.1	-0.208816	-0.30269					0.88817
chr1	74328746	74328984	Itpr3	uc008bfi.2	-0.0134158						0.80851
chr1	74332585	74333665	Lmbr1l	uc007xoi.1					0.286035		0.61532
chr1	74334028	74334820	Kif1b	uc008vvy.1, uc008vvz.1, uc008vwa.1					0.932973		0.45347
chr1	74336093	74336444	Dnajc24	uc008llg.2, uc008llf.2					0.791337		0.5657
chr1	74336499	74337325	Pkd2	uc012eab.1, uc012eac.1					0.367499		0.68
chr1	74338043	74338268	Tec	uc008xsa.2, uc008xsb.2, uc008xsd.2, uc008xse.2, uc008xsf.2, uc008xsc.2	-0.162305				0.640699		0.77481
chr1	74338309	74339030	Nbea	uc008pgu.2					0.583635		0.64371
chr1	74339082	74339408	Nf1	uc007kkk.1, uc007kkl.1				1.89963	0.524747		0.64563
chr1	74339463	74339578	Usp54	uc007skb.1				1.19668	0.641718		0.82432
chr1	74339644	74340481	Vac14	uc009nku.1, uc009nkv.1, uc012gkn.1					0.739815		0.63946
chr1	74340577	74341771	Zzz3	uc012czm.1, uc008rtm.1, uc008rtn.1, uc008rto.1, uc008rtp.1					0.630644		0.72671
chr1	74342014	74350696	Cpsf1	uc007wkx.1, uc007wkz.2, uc007wky.2, uc007wla.2					0.515377		0.63489
chr1	74422426	74423366	Zfr	uc007vhk.2						1	0.73913
chr1	74428469	74430011	Dennd4a	uc009qcj.2, uc009qcg.2					0.710124	1	0.72973
chr1	74440476	74440592	Hmcn1, AK143102	uc007cyk.1, uc007cyj.1	-0.0839348						0.87106
chr1	74440969	74441213	Rfx5	uc008qhg.1, uc008qhh.1, uc008qhi.1, uc008qhj.1, uc008qhk.1	-0.0179078						0.91238
chr1	74479006	74481451	Dab2	uc007vdg.1, uc007vdd.1, uc007vdf.1, uc007vde.1						1	0.2065
chr1	74486053	74486533	Acox3	uc008xdx.1, uc008xdy.1, uc008xdz.1	-0.117671						0.9422
chr1	74488176	74490986	Rgl1	uc007czh.1						1	0.8948
chr1	74491103	74497068	Zdhhc17	uc007gzu.2	-0.0592334						0.91158
chr1	74499428	74500401	cacna1d, Cacna1d	uc007sus.1, uc007sut.1, uc007suu.1, uc007suv.1, uc007suw.1, uc007sux.1	-0.131923						0.94019
chr1	74500658	74502652	mFLJ00067, Unc13d	uc007mjs.1, uc007mjt.1	-0.06604						0.95663
chr1	74502795	74506488	Plxnd1	uc009djn.1	-0.349485						0.92387
chr1	74506555	74508139	Sec61a2	uc008ifx.1, uc012boy.1, uc008ify.1, uc008ifz.1	-0.0809497						0.9099
chr1	74508305	74513488	Ikbke	uc007cne.1, uc007cnf.1	-0.378819						0.84564
chr1	74513569	74514840	Dtnb	uc007mwv.2, uc007mww.2, uc007mwx.2, uc011yjs.1, uc007mwy.2	-0.0589927						0.92941
chr1	74514959	74517110	Mysm1	uc008tsn.1, uc008tso.1	-0.147071					1	0.93657
chr1	74517302	74517869	Eps8l1, Eps8R1	uc009exn.1, uc009exo.1, uc009exp.1	-0.100626						0.96618
chr1	74517994	74518128	Safb2	uc008dcf.1, uc008dcg.1, uc008dch.1, uc008dci.1	-0.142016						0.7619
chr1	74518261	74521559	Hspb6, Gapdhs	uc009ggd.2, uc009gev.1, uc009gew.1					0.884668		0.89537
chr1	74521719	74524620	Wdr26	uc007dxf.2	-0.184021						0.8552
chr1	74526324	74532554	Mtdh	uc007vlf.2, uc007vlg.1, uc007vlh.1					0.677484	1	0.91878
chr1	74532630	74533192	AU040320	uc008utv.1, uc008utw.1, uc008utx.1	-0.0194553						0.89894
chr1	74533372	74536663	Gpam	uc012bnm.1, uc008hxl.1						1	0.89446
chr1	74536765	74539478	Nipbl	uc007veq.1, uc007ver.1					0.980028		0.932
chr1	74542428	74546529	Ppargc1a, PGC-1v	uc008xkd.2, uc008xkc.2					0.885224		0.89647
chr1	74546675	74552233	Stag2	uc009tax.1, uc009taz.1	-0.124058						0.90118
chr1	74553036	74563643	Smek2	uc007igq.2, uc007igr.2, uc007igs.2, uc007igt.1	-0.501337				0.916392	1	0.88956
chr1	74563824	74565474	Prdm2	uc012doh.1, uc012doi.1, uc012doj.1, uc012dok.1	-0.152581						0.81597
chr1	74565591	74568891	Ptprm	uc008dka.2, uc008dkb.2						1	0.84715
chr1	74570188	74573565	Klhl17	uc008wgs.2					0.951016	1	0.87718
chr1	74573665	74574165	Hspa12b	uc008mkr.1	-0.0472792						0.82935
chr1	74577687	74589462	Ubl7	uc012gub.1, uc009pvx.2	-0.233287						0.36461
chr1	74609405	74610024	Lrrc16a	uc007pvn.1, uc011yxk.1, uc007pvp.1					0.637562		0.12426
chr1	74610198	74610950	Atf6b	uc008cdh.2, uc012aqj.1						1	0.14706
chr1	74624862	74625898	Lrguk	uc009bgv.1					0.776903		0.9193
chr1	74626502	74628798	Bdnf	uc008lmd.1, uc008lmf.1, uc008lmg.1, uc008lme.1, uc008lmh.1, uc008lmi.1, uc008lmj.1, uc008lmk.1, uc008lml.1, uc008lmm.1, uc008lmn.1					0.719714	1	0.90687
chr1	74632272	74634137	Tram1	uc007ait.1					0.594438		0.85921
chr1	74637034	74637244	Taf1	uc009txv.2, uc009txw.1						1	0.54815
chr1	74642343	74642439	Pde4a	uc009oki.2				1.073			0.70115
chr1	74642512	74644935	Nop56	uc008mil.1					0.73838		0.85904
chr1	74645006	74645103	Arhgef7	uc009kvu.2, uc009kvv.2, uc009kvx.2, uc009kvw.2, uc012fzl.1	-0.027434						0.775
chr1	74645367	#VALUE!	2012-09-10	uc007fdm.1, uc007fdn.2			15.1912	1.89508	0.856154		0.81719
chr1	74645715	74647898	Mkl2	uc007yfy.2					0.638657		0.8654
chr1	74708464	74719417	Daam2	uc008cyj.1, uc008cyk.1, uc008cyl.1					0.730769	1	0.8832
chr1	74719585	74725471	Lgals8	uc011ywf.1, uc007plm.2, uc011ywg.1, uc007pln.2, uc011ywh.1, uc007plo.2			12.0561			1	0.88648
chr1	74727038	74727873	2700049A03Rik	uc007nun.2, uc007nuo.2			24.0427	1.37889			0.8871
chr1	74727984	74728332	Gpr174	uc009uce.2, uc009ucd.2, uc009ucf.2		-0.434082					0.78804
chr1	74732018	74732433	Prickle1	uc007xja.1, uc007xjb.1, uc007xjc.1			11.647				0.91587
chr1	74732545	74732890	Atg9, Atg9a	uc007bnz.1, uc011wnh.1, uc007boa.1, uc007bob.1			10.5752				0.85062
chr1	74734426	74734737	Cwf19l2	uc009oba.1	-0.0043044	-0.434082					0.91772
chr1	74734861	74735140	Plekha5	uc009eod.1, uc009eoe.1, uc009eof.1, uc009eob.1	-0.317559		11.1105	1.1379			0.93249
chr1	74735240	74735896	Abhd16a	uc008cfq.1			10.6031	1.45187			0.91192
chr1	74736681	74741786	zap, Ylpm1	uc007ogd.1, uc007oge.1, uc007ogf.1	-0.0517786		14.1977		0.954116		0.87095
chr1	74742385	74742978	R3hdm1	uc007clh.1, uc007cli.1, uc007clj.1, uc011wrb.1						1	0.94462
chr1	74743190	74743315	Zc3h13	uc007uqs.1, uc007uqt.2				1.09829			0.97101
chr1	74743387	74743752	Herc1	uc009qev.2	-0.131513		10.9784		0.893337		0.87855
chr1	74760466	74778492	Psmd4	uc008qhr.1, uc008qhs.1, uc008qht.1, uc008qhu.1, uc008qhv.1						1	0.86512
chr1	74783673	74783752	Polr3a	uc007sqy.1				1.19051			0.7931
chr1	74953028	74953901	Rabgap1l	uc007dej.2				1.03636	0.691336		0.86957
chr1	74965917	74966959	Atp1a2, Igsf8	uc007dqb.1, uc007dqc.1, uc011wwl.1					0.524582		0.74267
chr1	74969640	74969965	Cul1	uc009bta.1				1.327			0.90368
chr1	74975932	74978417	Ftl1	uc009gvf.1, uc009gvg.1					0.773196	1	0.90025
chr1	75015487	75091882	Pde8a	uc009ibt.1						1	0.85299
chr1	75122593	75122915	Apbb2	uc008xox.2, uc008xoy.2, uc008xoz.2, uc008xpb.2, uc008xpa.2						1	0.53846
chr1	75133507	75133899	Rpl9	uc008xnp.2	-0.195689						0.66532
chr1	75134391	75135920	Tsn	uc007cib.1		-0.349648			0.558046		0.9198
chr1	75136254	75136394	Mcm9	uc007fbq.1, uc011xdw.1, uc007fbs.1				1.01318			0.90278
chr1	75136477	75137471	Prpf3	uc008qlf.1, uc008qlg.1	-0.0300624						0.91971
chr1	75137581	75137989	Erbb2ip	uc007rsl.1, uc007rsm.1, uc011zed.1, uc007rsk.2, uc011zee.1, uc007rsn.1	-0.106641	-0.462645					0.84577
chr1	75138162	75138631	Pip4k2b	uc007leq.1	-0.0169354	-0.462645					0.69917
chr1	75139703	75139738	Atp13a3	uc012aee.1, uc012aef.1			10.9603				0.92308
chr1	75141014	75141195	Klf15	uc009cxj.1, uc009cxk.1		-0.380925					0.93659
chr1	75141281	75141533	Ccar1	uc007fja.2, uc007fjb.1, uc011xff.1, uc007fjc.2		-0.380925					0.8
chr1	75141928	75142253	Slc8a1	uc008drq.1, uc008drs.1, uc008drr.2	-0.134647						0.69498
chr1	75165481	75165758	AK137356	uc007ihu.1	-0.0878408		18.2587		0.723594		0.61039
chr1	75165854	75166073	Fktn	uc008sxe.1, uc012dei.1, uc008sxf.1	-0.00830753						0.81633
chr1	75167034	75167112	Lrch1	uc007uqf.1, uc007uqg.1, uc007uqi.1			26.1955	1.86788			0.93023
chr1	75167623	75167809	Vps8	uc007yrj.1, uc012adi.1, uc012adj.1				1.25755			0.67857
chr1	75170964	75171051	Tex2	uc007lzb.1, uc007lzc.1						1	0.75
chr1	75171129	75171275	1600002K03Rik	uc007gcf.1						1	0.66667
chr1	75171402	75171546	Pkn2	uc008rpe.2, uc008rpf.2						1	0.75676
chr1	75171613	75172081	Ykt6	uc007hxp.2						1	0.30612
chr1	75179312	75179467	Brms1l	uc007npa.1, uc007npb.1			18.1648				0.82143
chr1	75179691	75181029	Fancl, Pog	uc007igd.1, uc007ige.1, uc011xsj.1			68.6691				0.89972
chr1	75181148	75181262	Xiap	uc009tav.2, uc009tas.2, uc009tat.2			81.5456	1.29977			0.62
chr1	75181442	75181626	Slco1c1, Oatp2	uc009eop.2, uc012evg.1, uc012evh.1			71.6095				0.79104
chr1	75181876	75182239	Wdfy3	uc008yis.2			52.513				0.93333
chr1	75182420	75182524	Myh7	uc007txv.1			133.86				0.82692
chr1	75182679	75182763	Adamtsl2	uc008ixa.1, uc008ixb.1	-0.0237588						0.95238
chr1	75183761	75184130	Nsun2	uc007rcm.2, uc007rcn.2	-0.0556324		85.5756				0.83019
chr1	75184401	75184518	Kiaa0892, Mau2, mKIAA0892	uc009lyj.2, uc009lyk.2, uc012geq.1, uc012ger.1, uc009lyl.1	-0.015961		12.4834				0.60606
chr1	75184681	75186136	Blmh	uc007kge.2	-0.0601272		38.1325				0.85742
chr1	75186202	75186685	Trip11	uc007ott.2	-0.101167		44.5257				0.91775
chr1	75186730	75186876	Lmcd1	uc009ddv.2	-0.272894		96.3387				0.73109
chr1	75187009	75187396	Z12226, TCRBVbeta5.1/Jbeta1.5, TCRB, TCR-beta chain, Tcrb, H4	uc009bnt.1, uc009bny.2, uc009bof.1, uc009bok.1, uc009bom.1, uc012eks.1, uc009bpc.1, uc009bpd.1, uc009bpe.1, uc009bpf.1, uc009bop.1, uc009bph.1, uc009bpj.1, uc009bpl.1, uc009bpn.2, uc012eku.1, uc009bpg.1, uc009bpi.1, uc009bpm.2	-0.0890982		49.4581				0.90698
chr1	75187452	75188397	Pdlim7	uc007qrf.2, uc007qrg.2, uc007qrh.2			82.1838				0.86271
chr1	75189253	75190752	Sftpb	uc009cid.1, uc009cie.1					0.712324		0.85642
chr1	75192288	75192375	mKIAA1335, Chd6	uc012cin.1, uc008nrn.1, uc012cim.1, uc008nrp.1, uc008nrr.1			16.8306	1.73168			0.57143
chr1	75193245	75194218	Ifi27l1, Ifi27l2a	uc007ovn.2, uc007ovt.2, uc007ovq.2, uc007ovs.2, uc007ovp.2, uc007ovr.2					0.872254		0.78586
chr1	75194700	75194809	Uba7	uc012han.1, uc009rno.1, uc009rnp.1, uc012hao.1				2.10616			0.50617
chr1	75199042	75199149	Dctn1	uc009cmz.2, uc009cna.2, uc009cnc.1				1.21107			0.72727
chr1	75199517	75204893	Dse	uc007eus.1						1	0.77102
chr1	75204955	75205261	Tnfaip1	uc007kjq.2, uc007kjr.2				1.0587		1	0.86239
chr1	75207990	75208499	Lphn3	uc008xwk.1, uc008xwl.1, uc008xwm.1, uc008xwn.1, uc008xwp.1, uc008xwq.1, uc008xwr.1						1	0.875
chr1	75208720	75209174	Limd1	uc009sge.2, uc009sgf.2						1	0.82117
chr1	75209309	75209460	Arhgap10	uc009mhm.1, uc012gge.1, uc009mhn.1				1.32734	0.854186		0.79
chr1	75209582	75209687	AK133925	uc007law.1			17.9334	2.32381			0.91912
chr1	75209804	75210150	Rbm14, Spnb3	uc008gap.1, uc008gan.1				1.01373	0.992334		0.74479
chr1	75213551	75213786	Zdhhc23	uc012afv.1, uc007zgp.1, uc012afu.1, uc007zgq.1, uc007zgr.1	-0.117182						0.2807
chr1	75233165	75233276	Dmap1	uc008uiw.1			21.9597	1.0825			0.82787
chr1	75233524	75234029	Ncoa6	uc008nkm.1, uc008nkn.1, uc008nko.1, uc008nkp.1	-0.0111392						0.76724
chr1	75234140	75235854	Pank4	uc008wcl.2, uc012dqn.1, uc008wcm.2, uc008wcn.2			18.2304		0.693429	1	0.8788
chr1	75235909	75236082	Pygm	uc008gio.1			10.5408				0.67669
chr1	75236206	75237466	Dst	uc007aoi.1, uc007aoj.1	-0.104935						0.82051
chr1	75237560	75237745	Agps	uc008kes.2, uc008ket.2			18.381	1.06155			0.88424
chr1	75238055	75240032	Osbpl5	uc009kpw.2, uc009kpx.1	-0.185965				0.606118	1	0.88842
chr1	75308607	75308979	Snhg12	uc008vaz.1, uc012dme.1			10.1892				0.94012
chr1	75311813	75311919	Cct3	uc008pul.1, uc008pum.1, uc008pun.1, uc008puo.1	-0.107167						0.92593
chr1	75312325	75312519	Mgat1	uc007iqb.2, uc007iqd.1, uc007iqc.2, uc007iqe.1			22.1842	1.14489			0.80702
chr1	75313019	75313115	Tpr	uc007cyb.2, uc007cye.1, uc007cyf.1	-0.174577		16.7894	1.83836			0.98413
chr1	75357568	75358732	Mta3	uc008dsf.2, uc008dsg.2, uc008dsh.2, uc012axw.1, uc008dsj.2					0.532168		0.85203
chr1	75359595	75360045	Ep300	uc007wwr.1, uc007wws.1					0.878827		0.89597
chr1	75360267	75361902	2900079G21Rik	uc009rwi.1, uc009rwj.1, uc012hbv.1					0.536033		0.77419
chr1	75361947	75363334	Gcom1	uc009qpa.1					0.403083		0.87958
chr1	75363418	75363583	Tbc1d5, mKIAA0210	uc008cyy.2, uc008cyz.2, uc012avg.1, uc008cza.2, uc008czb.2, uc008czc.2, uc012avh.1						1	0.73256
chr1	75372409	75378688	Rnf31	uc007tzi.1						1	0.66543
chr1	75379755	75381230	Itga6	uc008kbc.1, uc008kbd.1, uc008kbe.1, uc008kbf.1					0.629226		0.84601
chr1	75381740	75382184	Pi4ka	uc007ykr.2					0.76899		0.9322
chr1	75432587	75432721	Ngly1	uc007sgy.1, uc007sgz.1, uc007sha.1, uc007shb.1			32.8199	2.91214			0.80196
chr1	75432888	75433352	Hdx	uc009udb.1, uc009udc.1			14.1006	1.11652			0.81186
chr1	75433414	75433511	Zranb3	uc007cld.1, uc007cle.1, uc007clf.1	-0.291141		11.2328	1.06327			0.86792
chr1	75437118	75438049	Tbc1d8	uc007atg.2, uc007ath.2			10.3591		0.500558		0.92238
chr1	75438185	75438304	Ccdc34, AK006310	uc008lmt.1, uc008lmr.2, uc008lms.2		-0.375132					1
chr1	75438403	75438559	1110012J17Rik	uc008dju.2, uc008djw.2, uc008djv.2			18.6264	1.31356			0.94465
chr1	75438607	75438759	Ddx47	uc009eld.2						1	0.86301
chr1	75438853	75439018	Tex264	uc009rkk.1, uc009rkl.1, uc009rkm.1, uc009rkn.1	-0.235386						0.94521
chr1	75439188	75439475	Sipa1l1	uc007ocu.2, uc007ocv.1, uc007ocw.2, uc011yoo.1, uc007ocz.1	-0.121713	-0.375132	12.6122				0.73883
chr1	75475322	75475366	Agrn	uc008wgg.1, uc008wgf.1	-0.261481		34.8199	3.39857			0.42105
chr1	75486325	75487111	4933403F05Rik	uc008fni.1						1	0.8806
chr1	75488033	75489080	Scmh1, scmh1	uc008une.2, uc008und.2, uc008unf.2, uc008ung.2						1	0.78171
chr1	75504094	75505908	Tsta3	uc007whs.1, uc007wht.1					0.657074		0.85404
chr1	75518425	75521257	Nt5c3	uc009cbq.2, uc009cbr.2					0.634008		0.78684
chr1	75521464	75521662	Nadk	uc008wdt.2, uc008wdu.2, uc008wdv.2				1.02545			0.67429
chr1	75526192	75526508	Dars2	uc007dey.1, uc007dez.1				1.25518			0.76276
chr1	75526926	75528877	Large	uc009mgs.1, uc012gga.1, uc009mgt.1						1	0.79835
chr1	75543974	75544518	Robo1	uc007zrb.1					0.735823		0.88433
chr1	77397900	77423125	Pcnt	uc007fuk.1, uc007ful.1					0.445538	1	0.88614
chr1	77423465	77441439	Mid1	uc009uxz.1, uc009uya.1, uc009uyc.1, uc009uyd.1, uc009uye.1						1	0.87568
chr1	77441596	77503122	C030006K11Rik	uc011zvb.1, uc007wmg.1, uc007wmf.2					0.498074	1	0.88317
chr1	78307078	78356645	Pla2g1b	uc008zdw.1, uc008zdx.1, uc012ece.1						1	0.87237
chr1	78356805	78387049	Atl1	uc007nsy.2, uc007ntb.2, uc007ntc.2						1	0.84147
chr1	78387230	78389933	AI607873	uc011www.1, uc007dru.2	-0.19731						0.71253
chr1	78390024	78413449	Plekha5	uc009eob.1, uc009eod.1, uc009eoe.1, uc009eof.1	-0.151771				0.766273	1	0.69851
chr1	78416862	78421410	Zfp553, Itgal	uc009juu.1, uc009juy.1, uc009juz.1, uc009jva.1, uc009jvb.1, uc012fuc.1	-0.00640143				0.766161	1	0.84705
chr1	78421921	78440209	Hagh	uc008aym.2, uc012amt.1	-0.116765				0.482987	1	0.89304
chr1	78440366	78451328	AK165120, Birc6	uc008doe.1, uc008dof.1, uc008doi.1	-0.0367069				0.364273	1	0.91544
chr1	78451447	78455139	Ncoa2	uc007ail.1, uc007aim.1, uc007ain.1, uc007aio.1, uc007aip.1					0.591365		0.94046
chr1	78455233	78458880	Habp4	uc011zaz.1					0.561398		0.88725
chr1	78458962	78459409	Pphln1	uc007xix.1, uc007xiy.1, uc007xiz.1					0.736581		0.74719
chr1	78459909	78463541	Bod1l	uc008xhd.2, uc008xhe.2	-0.0571267				0.60808		0.85954
chr1	78463594	78464545	A930015D03Rik	uc008cjp.2		-0.358237			0.963318		0.82415
chr1	78464608	78465826	Atf7ip	uc009elv.1, uc009elw.1					0.753702		0.87665
chr1	78465898	78467657	Fzr1, Fyr	uc007ght.1, uc011xjh.1					0.657681		0.91087
chr1	78467767	78469058	Pfkl	uc007fwo.2						1	0.92462
chr1	78469210	78472764	Pex16	uc008kxs.2, uc008kxt.2	-0.136861				0.645657		0.86353
chr1	78472881	78474767	Bphl	uc007qba.1					0.861201		0.90627
chr1	78474838	78476531	Cep350	uc007dbs.2					0.951801		0.84509
chr1	78476687	78478882	Dock7	uc008tuo.1, uc008tup.1, uc008tuq.1	-0.363423	-0.337979			0.531838		0.90533
chr1	78478939	78485359	Osbpl5	uc009kpw.2, uc009kpx.1	-0.0736569	-0.358237			0.493285	1	0.9063
chr1	78655236	78656900	Plod3	uc009abk.2					0.601071		0.84848
chr1	78656966	78659715	Mcm3ap	uc007fup.1	-0.140912				0.77159		0.86521
chr1	78659856	78660900	Pcsk7	uc009pgp.1, uc009pgq.1, uc009pgr.1	-0.119196				0.938738		0.93854
chr1	78664177	78678167	Tbc1d14	uc008xet.1, uc008xeu.2, uc008xev.1, uc008xew.2	-0.325824				0.205797	1	0.83706
chr1	78678586	78684811	Ubr4	uc008vmi.1, uc008vmm.2	-0.1918						0.84129
chr1	78688796	78690770	Col4a2	uc009kvc.2	-0.155336				0.243366		0.91903
chr1	78693605	78695570	Pkd2	uc012eab.1, uc012eac.1	-0.0436756				0.634944	1	0.81856
chr1	78696406	78697843	Rab40C, Rab40c	uc008bcn.1, uc008bco.2	-0.00932231						0.90217
chr1	78701967	78702832	Rpe	uc007bij.1, uc007bik.1, uc007bil.1	-0.00511656						0.92271
chr1	79605778	79610777	Casz1	uc008vvl.1, uc008vvn.2					0.353343	1	0.90367
chr1	79610916	79620256	Plxdc2	uc008ikz.1					0.468333		0.88991
chr1	79621861	79668424	Rac2	uc007wpp.1					0.345259	1	0.87761
chr1	79705770	79710432	Agrn	uc008wgf.1, uc008wgg.1					0.409872		0.85228
chr1	79710539	79711448	Tinagl1	uc008uyy.1, uc008uyz.2, uc008uza.2	-0.0848392				0.744457		0.89224
chr1	79711576	79713777	Lemd3	uc007hfi.1, uc011xoy.1	-0.0114346						0.98361
chr1	79726286	79730374	Bckdha	uc009fth.2	-0.22956				0.314232		0.86642
chr1	79730449	79736636	Smad5	uc007qsy.2, uc007qsz.2, uc007qsw.2, uc007qta.2, uc007qsx.2	-0.190665				0.302533	1	0.89784
chr1	79736705	79758138	Exoc6b	uc009cpa.2, uc009cpb.2, uc009cpc.2					0.256125	1	0.85683
chr1	79775122	79776062	Sult1a1	uc009jsf.1, uc009jsg.1						1	0.8
chr1	79791618	79793400	Mysm1	uc008tsn.1, uc008tso.1	-0.0881244						0.80072
chr1	79793485	79796042	Gtf2h2	uc007rqt.1, uc007rqu.2, uc007rqv.2, uc007rqw.1, uc007rqx.2	-0.0414067						0.85331
chr1	79818133	79855085	Hmcn1, AK143102	uc007cyk.1, uc007cyj.1	-0.0321692						0.87406
chr1	80263863	80265784	Orc3l, Orc3	uc012dbn.1, uc008sgb.2, uc008sgd.1, uc008sge.1					0.774544	1	0.904
chr1	80265931	80268098	Lmo4	uc008rpm.1, uc008rpl.2, uc012cyw.1					0.688958		0.9413
chr1	80268286	80272988	Pom121	uc008zyi.1					0.850321	1	0.92363
chr1	80273124	80273949	Galntl4	uc009jgc.1, uc009jgd.1						1	0.87798
chr1	80274664	80277407	Ppp2r5c	uc007pbf.1, uc011yur.1, uc007pbk.1, uc007pbl.1, uc007pbm.1					0.637971		0.94504
chr1	80279375	80280250	Dennd4b	uc008qbx.2, uc008qby.1, uc008qbz.1					0.6363		0.86594
chr1	80283703	80285318	Cnot10	uc009rxq.2, uc012hcc.1, uc009rxr.2, uc009rxs.2					0.984562		0.95609
chr1	80286818	80300654	Dtx3l	uc007zbv.1					0.51137	1	0.93632
chr1	80300769	80318359	Pcdhga12, Pcdhga2, Pcdhga1, Pcdhga7, Pcdhgb2, Pcdhgc5, Pcdhgb7, Pcdhgb1, Pcdhga10, Pcdhga5, Pcdhgc3, Pcdhgb5, Pcdhga4, Pcdhgc4, Pcdhga11, Pcdhgb4, Pcdhgb6, Pcdhga6, Pcdhga9, Pcdhgb8, Pcdhga3, Pcdha4-g, Pcdhga8	uc008eoy.1, uc008eql.1, uc008eqm.1, uc008eqn.1, uc008eqo.1, uc008eqp.1, uc008eqq.1, uc008eqr.1, uc008eqs.1, uc008eqt.1, uc008equ.1, uc008eqv.1, uc008eqw.1, uc008eqx.1, uc008eqy.1, uc008eqz.1, uc008era.1, uc008erb.1, uc008erc.2, uc008erd.1, uc008ere.1, uc012bcb.1, uc008erf.1, uc008erg.1					0.581325	1	0.90188
chr1	80319632	80336820	Cbfa2t3	uc009ntl.2, uc009ntm.2, uc009ntn.2					0.76879	1	0.91511
chr1	80500570	80501700	Cask	uc009srp.1, uc012hez.1, uc012hfa.1, uc009srq.1, uc009srr.1			278.35	1.36453	0.526289	1	0.9336
chr1	80501774	80501899	Zfp202	uc009ozg.2, uc009ozh.2, uc012grj.1	-0.0680934		174.055	3.48556			0.92883
chr1	80502039	80502195	Nr2c2, mKIAA4145	uc009cyp.2, uc009cyq.2, uc009cys.2			138.977				0.82178
chr1	80502297	80506851	Grk5	uc008ice.2, uc012bok.1	-0.0333036		67.7385		0.657985	1	0.85563
chr1	80507043	80509001	Atp8b2	uc008qah.1, uc008qai.1			84.3466				0.92061
chr1	80509213	80512063	Spint2, Hai2	uc009gbk.1, uc009gbl.1, uc009gbm.1	-0.177862	-0.389353	111.78		0.569984		0.93162
chr1	80512211	80520290	Grsf1	uc008yab.1, uc008yac.1			94.2325		0.380964	1	0.92357
chr1	80520405	80520544	Rbck1	uc008nfd.1, uc012cge.1, uc008nfe.1			30.9774			1	1
chr1	80520668	80522798	R3hdm1	uc007clh.1, uc007cli.1, uc007clj.1, uc011wrb.1			94.3505		0.854602	1	0.88594
chr1	80522906	80524807	Evi5	uc008yna.1, uc008ynb.1		-0.304594	127.42		0.863651	1	0.9296
[truncated: 80,484 more rows]
