# Supplementary material for: Intronic RNAs constitute the major fraction of the non-coding RNA in mammalian cells
Source: BMC Genomics. 2012 Sep 24;13:504. doi: 10.1186/1471-2164-13-504 (PMC3507791; doi:10.1186/1471-2164-13-504)
Supplement: Additional file 4 — Table S3. Details of RT-PCR analysis in selected mouse introns. [file 1471-2164-13-504-S4.xlsx]

## Sheet: Sheet1
			PCR Product				RT Product		Primers
Seq ID	RNA strand	Amplicon	chr	start	stop	length	start	length	PCR				RT
Asxl1	+	a	chr2	153191501	153196090	4589	153200626	9125	Asxl1.F2	TGAAGGAGATGGGTGAGAAGG	Asxl1.R2	AGGAAGGCGAGGAAACTGAAG	Asxl1.R3	CACTGATGCTTCCACTCATGG
Asxl1	+	b	chr2	153195926	153200626	4700	153205507	9581	Asxl1.F3	CGCTCACTGTTCCCTAAATGC	Asxl1.R3	CACTGATGCTTCCACTCATGG	Asxl1.R4	TGAATCCCAGGACAATCAGGA
Fmnl2	+	a	chr2	52725288	52730197	4909	52734900	9612	Fmnl2.F1	CTTGATGAGCTTGGCTTCCTG	Fmnl2.R1	AGCCAAAGGCTTGCTACACAG	Fmnl2.R2	CAGTCAATCCCAGCTCAAAGG
Fmnl2	+	b	chr2	52730098	52734900	4802	52739692	9594	Fmnl2.F2	TCTGCAGGCTCTCTCAGACAA	Fmnl2.R2	CAGTCAATCCCAGCTCAAAGG	Fmnl2.R3	TCCTGTTCATTTCCCACTGCT
Fmnl2	+	c	chr2	52734881	52739692	4811	52744269	9388	Fmnl2.F3	CTTTGAGCTGGGATTGACTGG	Fmnl2.R3	TCCTGTTCATTTCCCACTGCT	Fmnl2.R4	CTGATTTCACAAGCCCTTCCA
Prkc1	-	a	chr11	108192549	108197040	4491	108188280	8760	Prkc1.F3	AAGCAATAGCCAATGGGAATG	Prkc1.R3	GGGATGTCCAGTTGTCCTCAT	Prkc1.F2	TGGACAACAAGCTGACCTCAC
Prkc1	-	b	chr11	108196887	108201382	4495	108192549	8833	Prkc1.F4	AGACAGAGGCAGAGATTCCAGA	Prkc1.R4	AGCTTGCTTCCATACTTCATGC	Prkc1.F3	AAGCAATAGCCAATGGGAATG
